# Supplementary material for: DNA computing for gastric cancer analysis and functional classification
Source: Front Genet. 2022 Nov 24;13:1064715. doi: 10.3389/fgene.2022.1064715 (PMC9729876; doi:10.3389/fgene.2022.1064715)
Supplement: Supplementary file 1 [file Table2.XLSX]

## Sheet: Sheet1
Tags	TCGA-CD-A48A-01	TCGA-CG-5721-01	TCGA-BR-4361-01	TCGA-BR-4294-01	TCGA-D7-6527-01	TCGA-HU-A4GP-01	TCGA-VQ-A8E3-01	TCGA-SW-A7EB-01	TCGA-CG-5717-01	TCGA-CD-8524-01	TCGA-BR-6454-11	TCGA-BR-6455-01	TCGA-HU-A4HD-01	TCGA-BR-7901-01	TCGA-BR-A4IY-01	TCGA-BR-8690-01	TCGA-VQ-AA6G-01	TCGA-BR-6458-01	TCGA-HU-A4GH-11	TCGA-D7-A4YT-01	TCGA-RD-A8NB-01	TCGA-BR-A4PF-01	TCGA-VQ-A91Y-01	TCGA-BR-6563-01	TCGA-BR-A4CR-01	TCGA-CG-5719-01	TCGA-CD-8530-01	TCGA-VQ-A8PF-01	TCGA-CG-4444-01	TCGA-CG-5722-01	TCGA-D7-A4YV-01	TCGA-IP-7968-11	TCGA-VQ-A8PK-01	TCGA-FP-A4BE-01	TCGA-MX-A666-01	TCGA-BR-8080-01	TCGA-HU-A4GX-01	TCGA-HU-A4G3-01	TCGA-BR-6707-01	TCGA-BR-A4CQ-01	TCGA-D7-A4YX-01	TCGA-R5-A804-01	TCGA-VQ-A8PD-01	TCGA-CG-4455-01	TCGA-BR-7707-01	TCGA-HU-A4GQ-01	TCGA-BR-6454-01	TCGA-HU-8238-11	TCGA-VQ-A8PM-01
hsa-mir-196a-1	53.2177	197.047	112.018	0	1.16095	95.0683	129.197	274.795	89.0881	22.6764	0.540454	3.00832	154.692	63.3387	7.38884	301.238	285.595	48.8588	0.236852	190.223	15.7027	179.804	14.6516	6.36948	28.1966	11.1463	50.7354	9.30131	35.3251	32.7762	567.904	1.66323	131.336	395.818	315.818	16.6326	24.9855	75.059	6.26597	15.0715	5.25023	46.3597	3.47663	171.902	45.6311	8.2635	246.829	18.9512	149.172
hsa-mir-196a-2	91.7547	235.689	114.14	0.555785	0.386982	103.335	131.295	318.325	83.0822	27.1708	0.360303	3.76039	230.848	69.9407	16.7052	327.775	319.966	54.8464	0.236852	252.692	13.0038	250.118	16.6114	7.6873	20.2878	16.1106	50.3391	11.2743	25.9051	40.1181	757.913	2.66117	146.385	504.747	373.597	14.0189	29.77	88.1944	3.75958	15.0715	13.1256	45.0352	7.33955	209.251	48.5437	6.81739	252.098	26.0579	157.427
hsa-mir-6510	0.458773	0.255906	0	0	0.193491	0	0	0	79.829	0	0	0	0	0.206315	0.963762	0	1.09363	0	0	1.68837	0.245355	0	0	0	0.343861	0.187332	0	0	0	0.524419	0	29.2728	2.46255	0	1.12191	0	0	0	0	0.502384	0.875039	0	0	0	1.61812	0	0.202651	0	0
hsa-mir-1-2	35.3256	69.3504	23.3371	6.11364	26.5083	6.88901	1.19904	22.6933	61.3107	12.6661	240.863	64.6788	12.6927	34.4546	4.1763	14.524	15.9358	19.6393	192.087	1.12558	83.5435	1.00449	164.527	36.8991	0.687722	94.0407	19.0258	16.0659	16.4851	54.2774	52.1641	80.1676	5.74594	2.53324	46.5593	45.6209	6.37928	27.3966	20.8866	8.54052	0.875039	15.8948	55.2398	7.66137	1.94175	150.189	7.70074	33.5594	23.8794
	tumor	tumor	tumor	health	health	tumor	tumor	tumor	tumor	tumor	health	health	tumor	tumor	tumor	tumor	tumor	tumor	health	tumor	health	tumor	health	health	tumor	health	tumor	tumor	tumor	tumor	tumor	health	tumor	tumor	tumor	health	tumor	tumor	health	tumor	tumor	tumor	health	tumor	tumor	health	tumor	tumor	tumor
[truncated: 442 more columns]

## Sheet: Sheet2
Tags		hsa-mir-196a-1	hsa-mir-196a-2	hsa-mir-6510	hsa-mir-1-2
TCGA-CD-A48A-01		53.2177	91.7547	0.458773	35.3256	tumor
TCGA-CG-5721-01		197.047	235.689	0.255906	69.3504	tumor
TCGA-BR-4361-01		112.018	114.14	0	23.3371	tumor
TCGA-BR-4294-01		0	0.555785	0	6.11364	health
TCGA-D7-6527-01		1.16095	0.386982	0.193491	26.5083	health
TCGA-HU-A4GP-01		95.0683	103.335	0	6.88901	tumor
TCGA-VQ-A8E3-01		129.197	131.295	0	1.19904	tumor
TCGA-SW-A7EB-01		274.795	318.325	0	22.6933	tumor
TCGA-CG-5717-01		89.0881	83.0822	79.829	61.3107	tumor
TCGA-CD-8524-01		22.6764	27.1708	0	12.6661	tumor
TCGA-BR-6454-11		0.540454	0.360303	0	240.863	health
TCGA-BR-6455-01		3.00832	3.76039	0	64.6788	health
TCGA-HU-A4HD-01		154.692	230.848	0	12.6927	tumor
TCGA-BR-7901-01		63.3387	69.9407	0.206315	34.4546	tumor
TCGA-BR-A4IY-01		7.38884	16.7052	0.963762	4.1763	tumor
TCGA-BR-8690-01		301.238	327.775	0	14.524	tumor
TCGA-VQ-AA6G-01		285.595	319.966	1.09363	15.9358	tumor
TCGA-BR-6458-01		48.8588	54.8464	0	19.6393	tumor
TCGA-HU-A4GH-11		0.236852	0.236852	0	192.087	health
TCGA-D7-A4YT-01		190.223	252.692	1.68837	1.12558	tumor
TCGA-RD-A8NB-01		15.7027	13.0038	0.245355	83.5435	health
TCGA-BR-A4PF-01		179.804	250.118	0	1.00449	tumor
TCGA-VQ-A91Y-01		14.6516	16.6114	0	164.527	health
TCGA-BR-6563-01		6.36948	7.6873	0	36.8991	health
TCGA-BR-A4CR-01		28.1966	20.2878	0.343861	0.687722	tumor
TCGA-CG-5719-01		11.1463	16.1106	0.187332	94.0407	health
TCGA-CD-8530-01		50.7354	50.3391	0	19.0258	tumor
TCGA-VQ-A8PF-01		9.30131	11.2743	0	16.0659	tumor
TCGA-CG-4444-01		35.3251	25.9051	0	16.4851	tumor
TCGA-CG-5722-01		32.7762	40.1181	0.524419	54.2774	tumor
TCGA-D7-A4YV-01		567.904	757.913	0	52.1641	tumor
TCGA-IP-7968-11		1.66323	2.66117	29.2728	80.1676	health
TCGA-VQ-A8PK-01		131.336	146.385	2.46255	5.74594	tumor
TCGA-FP-A4BE-01		395.818	504.747	0	2.53324	tumor
TCGA-MX-A666-01		315.818	373.597	1.12191	46.5593	tumor
TCGA-BR-8080-01		16.6326	14.0189	0	45.6209	health
TCGA-HU-A4GX-01		24.9855	29.77	0	6.37928	tumor
TCGA-HU-A4G3-01		75.059	88.1944	0	27.3966	tumor
TCGA-BR-6707-01		6.26597	3.75958	0	20.8866	health
TCGA-BR-A4CQ-01		15.0715	15.0715	0.502384	8.54052	tumor
TCGA-D7-A4YX-01		5.25023	13.1256	0.875039	0.875039	tumor
TCGA-R5-A804-01		46.3597	45.0352	0	15.8948	tumor
TCGA-VQ-A8PD-01		3.47663	7.33955	0	55.2398	health
TCGA-CG-4455-01		171.902	209.251	0	7.66137	tumor
TCGA-BR-7707-01		45.6311	48.5437	1.61812	1.94175	tumor
TCGA-HU-A4GQ-01		8.2635	6.81739	0	150.189	health
TCGA-BR-6454-01		246.829	252.098	0.202651	7.70074	tumor
TCGA-HU-8238-11		18.9512	26.0579	0	33.5594	tumor
TCGA-VQ-A8PM-01		149.172	157.427	0	23.8794	tumor
TCGA-CG-4465-01		91.3926	92.7879	0	3.48827	tumor
TCGA-BR-A4J6-01		0.819063	0.409531	1.43336	31.9435	health
TCGA-CD-8533-01		497.997	531.551	0	20.5994	tumor
TCGA-SW-A7EA-01		19.9698	21.042	0.536102	3.48466	tumor
TCGA-VQ-AA6I-01		156.158	204.446	0.564768	30.2151	tumor
TCGA-CG-5724-01		189.873	208.211	0	2.67427	tumor
TCGA-BR-7196-01		1.61052	1.26541	0	28.9894	health
TCGA-RD-A8N5-01		18.0705	18.0705	1.30946	6.80918	tumor
TCGA-BR-7716-01		105.421	121.016	0	43.0417	tumor
TCGA-BR-4187-01		7.20744	9.32728	0.423967	243.781	health
TCGA-BR-4357-01		110.408	119.197	0.549293	3.29576	tumor
TCGA-VQ-A91K-01		156.805	167.708	0.286925	59.3935	tumor
TCGA-BR-8285-01		29.6555	25.7015	0	9.55567	tumor
TCGA-BR-6457-01		44.4395	57.6996	0.179191	127.226	health
TCGA-D7-6518-01		7.66376	7.95026	0	133.435	health
TCGA-CG-5734-01		42.6492	48.2426	0	18.8775	tumor
TCGA-RD-A8N9-01		31.3758	34.8271	0	28.552	tumor
TCGA-HU-8245-01		25.2107	22.0594	0	3.15134	tumor
TCGA-BR-8368-01		373.574	455.744	0	0	tumor
TCGA-CG-5723-01		53.0589	52.2298	0.829045	57.2041	tumor
TCGA-HU-A4G8-01		362.83	426.688	0	13.5456	tumor
TCGA-VQ-A8PX-01		29.6492	37.5557	0	1.72954	tumor
TCGA-BR-8365-01		42.8925	45.9468	0	87.5114	health
TCGA-BR-A4QI-01		21.344	31.0155	0	41.0205	tumor
TCGA-HU-A4GD-01		169.462	190.73	0	4.80256	tumor
TCGA-BR-4362-01		30.0598	30.8509	0.791048	0.791048	tumor
TCGA-HF-A5NB-01		846.335	1064.95	0	0.49349	tumor
TCGA-BR-A4IU-01		14.8775	13.3897	0	133.401	health
TCGA-VQ-A91Z-01		230.686	249.599	0.573133	6.01789	tumor
TCGA-D7-A6EX-01		252.478	286.153	0	75.0566	tumor
TCGA-D7-A6ET-01		3.94508	3.94508	0	18.2908	health
TCGA-D7-6524-01		38.3296	42.6272	0.232301	75.2654	tumor
TCGA-BR-4257-01		18.614	33.6824	0	2.65914	tumor
TCGA-CD-5798-01		1.43276	1.54738	0.458484	241.908	health
TCGA-RD-A7C1-01		53.3596	59.0512	0	2.13438	tumor
TCGA-R5-A7ZE-01		189.168	223.593	8.18023	3.40843	tumor
TCGA-BR-6706-01		9.56943	14.7043	0	111.799	health
TCGA-KB-A93J-01		155.861	172.642	0.68965	0.229883	tumor
TCGA-HF-7136-01		377.442	403.127	0	6.57782	tumor
TCGA-BR-8686-01		16.2748	13.7709	0	63.2212	health
TCGA-D7-A748-01		39.2378	39.2378	0.377287	4.90473	tumor
TCGA-HU-8238-01		270.324	280.251	0.763627	12.218	tumor
TCGA-CD-A4MI-01		42.512	51.7646	0	96.5273	health
TCGA-D7-5578-01		42.9717	45.1043	0.533147	37.5336	tumor
TCGA-CG-4440-01		462.996	425.354	0	0	tumor
TCGA-B7-5818-01		3.3104	4.41387	0	2.94258	health
TCGA-BR-8372-01		58.4159	48.0161	0.885089	17.038	tumor
TCGA-BR-8678-01		229.371	267.529	5.93567	6.35965	tumor
TCGA-BR-8060-11		0.303968	0.303968	0	123.107	health
TCGA-HU-A4GY-11		0.379264	0.189632	0	318.013	health
TCGA-BR-4366-01		70.486	94.9212	0	6.57869	tumor
TCGA-BR-6710-01		0.572619	0.381746	0	96.0091	health
TCGA-FP-7916-01		2.80954	1.12381	0.280954	23.0382	health
TCGA-VQ-A8PU-01		89.2608	92.7144	0.531314	8.50103	tumor
TCGA-VQ-A8P2-01		45.872	66.6744	0.533395	4.26716	tumor
TCGA-BR-A4J8-01		75.0056	97.9283	0.155937	71.7309	tumor
TCGA-HU-A4HB-01		27.5167	32.1543	0	10.8212	tumor
TCGA-CD-8534-01		54.0698	48.2244	0.292269	28.6424	tumor
TCGA-HU-A4GC-11		0.238623	0.238623	0	231.942	health
TCGA-IN-A6RI-01		63.9389	73.5506	0.835802	2.0895	tumor
TCGA-VQ-A92D-01		315.772	339.363	1.72016	4.17753	tumor
TCGA-D7-6817-01		51.8701	53.301	2.50407	3.93497	tumor
TCGA-CD-5800-01		240.44	291.332	0.259654	41.5447	tumor
TCGA-BR-7723-01		94.496	105.47	0.304826	2.43861	tumor
TCGA-HU-A4GN-01		50.1554	55.1258	0	4.06665	tumor
TCGA-BR-4267-01		2.38307	2.97883	1.19153	2.38307	health
TCGA-HU-A4G9-11		0	0	0	291.293	health
TCGA-VQ-A928-01		16.547	18.0149	0	20.15	tumor
TCGA-VQ-A8DU-01		142.952	177.735	0.848378	10.6047	tumor
TCGA-CG-4475-01		167.819	179.83	0.667271	55.3835	tumor
TCGA-BR-6452-01		388.835	452.607	0.282174	10.4404	tumor
TCGA-SW-A7EA-11		1.45538	2.52266	0	134.768	health
TCGA-CG-4449-01		88.123	104.839	0.181697	6.72278	tumor
TCGA-BR-6803-01		20.0364	25.5637	0.115152	222.819	health
TCGA-BR-6458-11		0.70368	3.5184	0	20.7586	health
TCGA-B7-A5TK-01		26.0047	27.5649	0	81.6546	health
TCGA-CD-8526-01		506.267	578.913	0	17.1463	tumor
TCGA-CD-5804-01		38.7021	35.4005	0	39.0689	tumor
TCGA-HU-A4H3-01		324.671	412.853	0	7.0145	tumor
TCGA-D7-6526-01		119.035	125.05	2.69095	68.5402	tumor
TCGA-HU-A4GY-11_Rep129		0	0.203041	0	216.645	health
TCGA-BR-8680-01		414.18	426.786	0	8.2836	tumor
TCGA-CD-8528-01		16.3938	24.5907	0	0	tumor
TCGA-BR-A4J4-01		1.50802	1.00535	0	23.6257	health
TCGA-BR-8683-01		19.7246	20.6315	1.36032	66.4289	health
TCGA-FP-8631-01		300.955	320.326	0.518887	7.95627	tumor
TCGA-BR-8286-01		108.269	123.675	0.42794	2.56764	tumor
TCGA-F1-6874-01		289.701	329.864	0.329205	0.987616	tumor
TCGA-IN-A7NR-01		38.6058	41.6651	19.0844	62.9347	health
TCGA-CG-4472-01		46.7152	47.6527	0	121.397	health
TCGA-VQ-A8E7-01		36.1804	32.8208	2.58431	5.68549	tumor
TCGA-BR-4367-01		80.3446	91.0052	0	4.68027	tumor
TCGA-D7-A74A-01		715.786	830.625	0.144633	12.8723	tumor
TCGA-FP-A4BF-01		127.509	153.172	0	2.40584	tumor
TCGA-D7-8575-01		78.3958	84.0577	0	7.40404	tumor
TCGA-HU-A4H4-01		219.44	246.501	0	1.96807	tumor
TCGA-BR-A4J2-01		36.2346	31.8865	0	44.9309	tumor
TCGA-BR-8591-01		21.8944	23.8848	0	62.4488	health
TCGA-VQ-AA6J-01		82.1779	94.5315	0	23.6329	tumor
TCGA-VQ-A94O-01		121.233	135.673	0	14.7405	tumor
TCGA-CG-5730-11		23.7165	26.2944	0.257788	77.3365	health
TCGA-BR-6705-01		13.6083	16.176	0	61.3659	health
TCGA-F1-6177-01		119.268	128.249	0.280632	1.40316	tumor
TCGA-BR-A4J9-01		4.20749	4.77388	0	165.953	health
TCGA-CD-A487-01		107.635	137.383	0	121.427	tumor
TCGA-3M-AB46-01		833.197	857.51	0.328548	8.87079	tumor
TCGA-FP-7829-11		0.190613	0.190613	0	158.304	health
TCGA-VQ-AA6B-01		56.2362	60.1216	2.04495	5.93037	tumor
TCGA-BR-8373-01		45.9119	45.2698	0.321062	9.63187	tumor
TCGA-HU-A4GX-11		0	0	0	278.272	health
TCGA-D7-A4YY-01		18.6049	17.4236	0.295316	0.885947	tumor
TCGA-BR-8370-01		9.22586	9.80248	0.144154	37.7684	health
TCGA-BR-6453-01		25.8466	29.9464	0	17.2905	tumor
TCGA-CG-5725-11		0.268967	0.268967	0	522.199	health
TCGA-VQ-A91U-01		201.894	210.691	0	2.19928	tumor
TCGA-BR-4369-01		246.19	314.979	0.362045	15.93	tumor
TCGA-VQ-A94P-01		5.88355	4.78529	0	200.904	health
TCGA-IP-7968-01		95.8423	101.455	1.29517	4.74894	tumor
TCGA-BR-7704-01		0.235955	0.47191	0	6.37079	health
TCGA-BR-4255-01		44.4602	60.824	0	204.085	health
TCGA-RD-A8MV-01		317.835	336.531	0	50.5124	tumor
TCGA-IN-8663-01		155.962	171.787	1.71596	22.3075	tumor
TCGA-VQ-A91V-01		292.564	342.385	0.795012	21.9953	tumor
TCGA-HU-A4GU-01		69.2647	83.1177	2.77059	0.92353	tumor
TCGA-IN-7808-01		374.05	395.941	0	3.33124	tumor
TCGA-HF-7131-01		67.805	72.2512	0.222311	10.6709	tumor
TCGA-D7-6525-01		88.0228	101.878	0.679188	33.9594	tumor
TCGA-CD-8525-01		195.691	210.491	0	28.4257	tumor
TCGA-D7-A6EY-01		26.5205	32.1392	0	86.9782	health
TCGA-MX-A5UJ-01		105.279	144.449	0	123.804	tumor
TCGA-D7-5579-01		17.3145	22.5089	0.091129	117.557	health
TCGA-BR-4256-01		7.34333	6.42541	0.917916	118.411	health
TCGA-BR-8590-01		58.0512	63.7387	0	54.5211	tumor
TCGA-HJ-7597-01		104.991	128.808	0	10.6935	tumor
TCGA-BR-8060-01		151.85	155.187	0	30.7513	tumor
TCGA-D7-A6EZ-01		1.18617	1.18617	0	2.76774	health
TCGA-BR-A4PD-01		4.58605	5.93489	0	6.20466	health
TCGA-B7-5816-01		396.857	434.419	1.16654	7.46585	tumor
TCGA-BR-A4IV-01		7.28479	11.0047	0	125.391	health
TCGA-HU-A4H2-01		87.5024	113.278	0	14.2446	tumor
TCGA-FP-7735-01		11.906	12.3389	0	16.019	tumor
TCGA-CG-5733-11		0.897399	0.4487	0	34.5499	health
TCGA-D7-8570-01		1.17272	2.63862	0.29318	10.5545	health
TCGA-BR-4279-01		7.88651	6.13395	0	104.277	health
TCGA-BR-7703-01		23.8953	22.6242	0	10.4224	tumor
TCGA-R5-A7ZR-01		636.67	689.556	1.53291	4.34326	tumor
TCGA-HU-A4GX-11_Rep195		0	0.455114	0	635.794	health
TCGA-BR-A4CS-01		177.513	199.775	2.3434	2.92925	tumor
TCGA-VQ-A8PC-01		73.447	77.9556	0.581758	22.6886	tumor
TCGA-CG-4476-01		93.8264	104.204	0	55.777	tumor
TCGA-RD-A7BW-01		5.08475	5.84746	0.381356	75.5085	health
TCGA-BR-8484-01		29.719	29.1583	0	11.2147	tumor
TCGA-VQ-A91A-01		32.3678	28.3772	0.443394	3.99055	tumor
TCGA-IN-8462-01		141.212	161.759	9.87071	22.1587	tumor
TCGA-BR-6564-01		5.97526	5.17261	0	231.252	health
TCGA-VQ-AA6D-01		419.46	444.803	2.03904	13.1081	tumor
TCGA-D7-6521-01		95.4952	110.755	0	39.7076	tumor
TCGA-BR-7715-01		34.1451	26.8892	0.995898	32.1533	tumor
TCGA-CG-5718-01		17.7137	16.1507	0.260495	5.73089	tumor
TCGA-IN-7806-01		40.1612	42.6557	2.24504	92.0465	health
TCGA-BR-6456-01		15.857	12.9642	0	94.3921	health
TCGA-VQ-A91N-01		7.2843	10.5622	0	37.1499	health
TCGA-CG-4436-01		347.846	353.456	0	3.74028	tumor
TCGA-BR-8677-01		67.6308	75.7314	0.753546	20.3458	tumor
TCGA-BR-A452-01		132.677	149.666	0	18.6071	tumor
TCGA-BR-4280-01		54.1691	71.3226	0	4.51409	tumor
TCGA-BR-8487-01		500.764	582.288	0.749647	4.49788	tumor
TCGA-D7-A74B-01		12.1349	14.5026	0	150.157	health
TCGA-D7-A6EV-01		311.223	364.996	0.158625	3.01388	tumor
TCGA-D7-6522-01		17.7462	19.0368	0	19.0368	tumor
TCGA-CD-8527-01		319.213	334.473	0.311427	34.1013	tumor
TCGA-B7-A5TN-01		34.9417	35.3705	0.214366	13.0764	tumor
TCGA-FP-7735-11		0	0	0	189.055	health
TCGA-BR-4184-01		130.333	168.792	1.4244	8.54643	tumor
TCGA-HU-A4GN-11		0.278344	0	0	225.181	health
TCGA-CG-4469-01		217.491	303.495	0	2.48089	tumor
TCGA-D7-8573-01		8.18352	15.3441	0	6.13764	tumor
TCGA-VQ-A94R-01		101.213	126.211	0	21.4925	tumor
TCGA-BR-4253-01		8.9335	10.4224	3.72229	1.48892	tumor
TCGA-RD-A8N2-01		1.793	1.793	0	283.946	health
TCGA-CG-4301-01		124.411	134.203	0	14.9754	tumor
TCGA-B7-A5TI-01		12.338	12.1136	0.448654	4.93519	tumor
TCGA-HU-A4GQ-01_Rep231		5.75485	4.35503	0	123.029	health
TCGA-IN-8462-11		1.05613	1.05613	153.667	61.7835	health
TCGA-RD-A8N4-01		20.5564	28.494	0	715.201	health
TCGA-BR-7717-11		0.768848	0.576636	0	232.577	health
TCGA-RD-A7BS-01		43.8504	42.0328	1.13602	30.2182	tumor
TCGA-CD-8535-01		146.439	156.63	1.13226	11.3226	tumor
TCGA-IN-8663-11		0.36745	0.612417	73.1226	233.943	health
TCGA-CG-4437-01		66.0448	78.7646	0.489221	18.1012	tumor
TCGA-D7-6519-01		472.563	532.16	0.647791	11.0124	tumor
TCGA-IN-A7NU-01		22.5769	24.8728	0.127553	8.41849	tumor
TCGA-BR-7716-11		0	0	0	231.089	health
TCGA-HU-A4H0-01		49.1158	29.4695	1.40331	9.82317	tumor
TCGA-CG-5720-01		33.9354	38.7558	0.192815	11.5689	tumor
TCGA-CG-5728-01		7.20085	6.66079	0	75.969	health
TCGA-CG-4300-01		110.604	109.607	1.99286	4.98215	tumor
TCGA-3M-AB47-01		73.2811	84.5175	0	17.3432	tumor
TCGA-VQ-A922-01		148.715	155.569	0	6.43876	tumor
TCGA-IN-A6RN-01		49.488	44.7498	4.21174	26.8499	tumor
TCGA-VQ-A8PJ-01		283.276	283.968	0.691761	1.03764	tumor
TCGA-CG-5730-01		523.051	568.986	1.77649	12.4355	tumor
TCGA-D7-8576-01		0	0.85366	0	9.39026	health
TCGA-BR-7703-11		2.89526	2.89526	0	41.9813	health
TCGA-BR-4188-01		61.037	77.6835	0.326401	96.9412	tumor
TCGA-R5-A7O7-01		87.4968	117.574	0	24.0616	tumor
TCGA-CG-4306-01		44.0745	57.8478	0	3.21377	tumor
TCGA-BR-4370-01		16.4327	13.9982	1.82586	24.9534	tumor
TCGA-BR-7958-01		6.14622	6.14622	0	21.5118	health
TCGA-BR-A4J5-01		3.88646	4.48438	0	72.647	health
TCGA-HU-A4GH-01		153.224	179.313	0.367444	9.18611	tumor
TCGA-VQ-A8E2-01		64.4347	67.1766	0	33.3598	tumor
TCGA-EQ-8122-01		78.2913	75.1793	1.4741	45.2059	tumor
TCGA-BR-6566-01		73.1996	75.7771	0	16.238	tumor
TCGA-BR-A4QL-01		78.8217	101.174	0	18.0388	tumor
TCGA-VQ-A94T-01		60.3843	64.0888	0	8.89094	tumor
TCGA-FP-A4BF-01_Rep265		124.835	142.669	0	4.07624	tumor
TCGA-BR-6801-01		22.9305	20.4515	0.413162	132.832	health
TCGA-BR-A44T-01		6.35093	5.44365	0	101.917	health
TCGA-CD-8531-01		0.351155	0.351155	0	1.40462	health
TCGA-CD-8536-01		257.017	267.062	0	2.77107	tumor
TCGA-CG-4443-01		2.84596	1.70758	2.84596	1.70758	health
TCGA-BR-8296-01		1.35095	0	0	12.6089	health
TCGA-CG-5728-11		1.63228	1.63228	0	32.972	health
TCGA-D7-6820-01		2.08093	2.60117	0.520233	3.1214	health
TCGA-F1-A72C-01		7.72226	6.95004	0	13.1278	health
TCGA-BR-6564-11		5.90243	7.76636	0	178.316	health
TCGA-VQ-A91E-01		209.672	252.356	1.15363	8.3638	tumor
TCGA-BR-7197-01		103.193	112.792	0	74.395	tumor
TCGA-IN-AB1X-11		0.497017	0.497017	137.177	139.662	health
TCGA-HU-8608-01		3.19518	2.39638	0	0.798795	health
TCGA-BR-8380-01		6.73552	6.60081	0	89.9866	health
TCGA-BR-8081-01		63.608	82.4807	0	2.79596	tumor
TCGA-CD-A48C-01		92.8999	127.42	0	3.0459	tumor
TCGA-IN-A6RL-01		224.239	257.969	0.188436	20.728	tumor
TCGA-CG-5726-01		8.81688	8.99322	0.176338	57.4861	health
TCGA-VQ-A91X-01		319.303	350.384	0.242816	11.6552	tumor
TCGA-BR-8676-01		5.17477	3.76347	0	63.5086	health
TCGA-BR-A4PE-01		203.269	274.913	0	1.66614	tumor
TCGA-HU-A4G2-01		0	0	0	3.54699	health
TCGA-HU-8249-01		220.918	214.243	0	6.00682	tumor
TCGA-HU-8244-01		67.5364	77.7692	0.511639	1.02328	tumor
TCGA-FP-7829-01		26.6444	28.3097	1.90318	4.75794	tumor
TCGA-BR-A453-01		0.333022	0.222015	0	220.572	health
TCGA-B7-A5TK-01_Rep293		24.1196	34.4	0	51.6001	tumor
TCGA-BR-7715-11		0.759369	0.759369	0	73.6588	health
TCGA-BR-8295-01		230.398	267.929	0	4.17009	tumor
TCGA-KB-A6F5-01		149.051	171.511	1.3612	2.0418	tumor
TCGA-CG-5720-11		7.10893	10.071	0	48.5777	health
TCGA-HU-A4GC-01		54.0809	64.8971	0	18.3875	tumor
TCGA-BR-4368-01		115.736	132.2	0	63.921	tumor
TCGA-VQ-A94U-01		441.861	490.256	0.485562	21.6884	tumor
TCGA-D7-8579-01		6.49816	6.07205	0	58.1638	health
TCGA-BR-A44U-01		24.3338	29.4033	0	16.2225	tumor
TCGA-CD-A4MJ-01		78.1597	84.7648	0	2.20168	tumor
TCGA-CD-A48A-01_Rep304		52.564	63.3069	0	57.9354	tumor
TCGA-D7-6818-01		22.7365	26.6907	0	17.7938	tumor
TCGA-CD-5802-01		184.733	189.165	1.20872	6.84944	tumor
TCGA-ZQ-A9CR-01		29.6017	40.0494	0.248754	14.9252	tumor
TCGA-CG-4460-01		236.384	310.172	0	11.1009	tumor
TCGA-VQ-A8PB-01		90.0738	83.6704	1.28067	2.56134	tumor
TCGA-VQ-A8DL-01		28.7183	33.4332	9.85852	2.57179	tumor
TCGA-BR-8059-01		26.5123	25.1783	0.83372	43.3534	tumor
TCGA-VQ-A8PH-01		569.086	603.284	0	9.66443	tumor
TCGA-FP-A9TM-01		97.7674	101.596	0.29448	61.6936	tumor
TCGA-R5-A805-01		34.0421	36.879	0	19.8579	tumor
TCGA-RD-A8N6-01		58.5883	63.5063	0	220.455	health
TCGA-BR-A44U-01_Rep316		17.9835	25.0679	0	32.6973	tumor
TCGA-BR-8381-01		16.1475	14.8019	0	2.69125	tumor
TCGA-CG-4466-01		573.26	694.512	0	3.83708	tumor
TCGA-BR-8483-01		58.9482	63.6813	10.1116	42.8128	tumor
TCGA-HU-A4GJ-01		45.188	62.1335	0	20.9802	tumor
TCGA-VQ-A91W-01		1.4529	3.26903	1.08968	9.8071	health
TCGA-CG-5734-11		33.1752	36.4334	0	53.3172	tumor
TCGA-IN-AB1V-01		81.8676	105.934	15.0413	84.4462	tumor
TCGA-D7-A4Z0-01		25.0977	33.939	0	35.365	tumor
TCGA-HU-A4G9-11_Rep325		0.344573	0.344573	0	1164.23	health
TCGA-BR-8682-01		16.1688	13.1952	0.371696	80.658	health
TCGA-R5-A7ZI-01		58.5528	53.622	0.616345	0.616345	tumor
TCGA-BR-6802-11		0.978419	0.782736	0	120.443	health
TCGA-BR-7717-01		82.585	86.5347	0	49.1919	tumor
TCGA-HU-8610-01		184.581	196.028	0.715431	2.86172	tumor
TCGA-D7-6528-01		85.5782	96.1205	0	6.82145	tumor
TCGA-BR-8058-01		114.074	113.576	0.249071	10.9591	tumor
TCGA-BR-8364-01		37.238	33.4187	0	82.4964	health
TCGA-BR-8363-01		23.8971	32.2611	0	13.7409	tumor
TCGA-F1-6875-01		169.807	184.387	0	12.5783	tumor
TCGA-D7-A4YU-01		20.3345	25.9506	0	77.0773	health
TCGA-VQ-AA6K-01		134.607	156.381	0	22.8744	tumor
TCGA-BR-8679-01		146.402	164.978	0.244411	39.3502	tumor
TCGA-D7-5577-01		29.3893	25.7973	0.326548	16.6539	tumor
TCGA-D7-8574-01		31.3425	32.0888	0.186563	11.94	tumor
TCGA-VQ-A91Q-01		113.083	129.238	0.227532	3.18544	tumor
TCGA-BR-8588-01		26.1638	29.5994	0	71.8843	health
TCGA-CD-5803-01		69.2837	68.5592	0.362268	132.499	tumor
TCGA-BR-A4IZ-01		16.7892	19.9656	0	9.83154	tumor
TCGA-HU-A4H5-01		66.044	73.6228	0.360896	1.44358	tumor
TCGA-VQ-A8DZ-01		117.258	129.529	0.681734	8.86254	tumor
TCGA-VQ-A91S-01		553.503	643.08	0.907877	3.32888	tumor
TCGA-RD-A8N1-01		52.4809	59.9782	0	39.3607	tumor
TCGA-VQ-AA6A-01		106.095	138.99	0	9.26598	tumor
TCGA-HU-A4G3-11		0	0.237378	0	261.353	health
TCGA-D7-6815-01		116.028	146.263	3.02353	1.8897	tumor
TCGA-BR-4191-01		0.681549	1.3631	0.681549	8.86013	health
TCGA-HU-A4GT-01		125.852	154.455	0.357535	3.21781	tumor
TCGA-VQ-A8PP-01		11.2605	14.1882	2.02689	15.0891	tumor
TCGA-IN-AB1X-01		618.334	654.695	4.10853	14.9961	tumor
TCGA-BR-4292-01		52.9185	62.54	0	7.55978	tumor
TCGA-VQ-AA69-01		1.91412	5.26382	0.478529	0.957058	health
TCGA-CG-5722-11		0.907105	1.99563	0	343.43	health
TCGA-FP-8209-01		1.89218	2.0642	0.086008	134.001	health
TCGA-HF-7133-01		52.1612	63.9713	0	15.7468	tumor
TCGA-BR-6453-11		12.5228	13.1705	0	131.057	health
TCGA-D7-6520-01		140.242	171.593	0.478642	82.3264	tumor
TCGA-HU-8602-01		1239.82	1318.74	0	0.584547	tumor
TCGA-BR-8486-01		122.297	140.869	0.700843	28.9098	tumor
TCGA-HU-8245-01_Rep365		14.036	19.2995	0	0.877251	tumor
TCGA-CG-5727-01		295.497	289.218	0	0.392426	tumor
TCGA-IN-A6RO-01		456.261	457.007	0	1.49105	tumor
TCGA-CG-4474-01		60.5823	67.524	0.631065	10.097	tumor
TCGA-D7-A747-01		6.2909	3.88892	0	82.0104	health
TCGA-CG-4305-01		138.911	158.011	0.868191	9.5501	tumor
TCGA-IN-AB1V-11		2.38388	2.38388	71.333	229.586	health
TCGA-BR-8485-01		327.607	356.282	0	27.6601	tumor
TCGA-CD-A486-01		77.6258	107.452	0.382393	1.14718	tumor
TCGA-BR-8687-01		11.3522	17.6075	0.695032	47.2622	health
TCGA-VQ-A924-01		47.1088	44.6722	0	45.7551	tumor
TCGA-VQ-A8P3-01		104.319	99.648	0	6.61725	tumor
TCGA-VQ-A8P5-01		308.932	293.662	1.46831	2.64296	tumor
TCGA-VQ-A927-01		22.6988	27.7103	0	26.2363	tumor
TCGA-BR-A4J1-01		925.65	1141.65	0.565455	3.39273	tumor
TCGA-CG-4477-01		14.7662	18.3305	6.61935	25.459	tumor
TCGA-BR-6565-01		90.7987	108.493	0.698452	141.32	tumor
TCGA-BR-8289-01		41.1955	38.4491	0	27.9214	tumor
TCGA-VQ-A8P8-01		32.9167	35.2084	0.208334	73.1252	health
TCGA-CG-5716-01		16.2672	14.9659	0	38.5208	health
TCGA-BR-4363-01		35.5359	48.9819	0.960428	5.76257	tumor
TCGA-IN-7806-11		1.14806	1.14806	39.8951	148.674	health
TCGA-BR-8361-01		54.6619	54.6619	0.530698	5.83768	tumor
TCGA-D7-8578-01		27.3537	30.9357	0.488458	29.3075	tumor
TCGA-BR-6709-01		14.4179	14.7006	0	1.69623	tumor
TCGA-BR-8297-01		31.5009	34.9064	0	143.599	health
TCGA-D7-A6F0-01		135.238	168.098	0	1.08625	tumor
TCGA-CG-5725-01		173.281	187.16	0.396525	8.72354	tumor
TCGA-BR-7957-01		9.098	12.7805	0	24.6946	health
TCGA-HU-A4H6-01		136.368	163.972	0	12.9762	tumor
TCGA-HU-A4G6-01		2.23543	1.49029	0	0	health
TCGA-HU-A4H8-01		503.571	688.497	0.326147	21.8519	tumor
TCGA-CG-4438-01		241.605	277.957	0	35.465	tumor
TCGA-HU-A4GP-11		0	0.218559	0	230.579	health
TCGA-BR-7704-11		0.61592	1.23184	0	275.932	health
TCGA-HU-8604-01		46.4199	47.2391	0	5.1881	tumor
TCGA-CG-4442-01		26.3783	24.5591	0	1.81919	tumor
TCGA-ZA-A8F6-01		2.5084	3.83637	0.147553	181.933	health
TCGA-CG-5721-11		0.513077	1.79577	0	83.6315	health
TCGA-VQ-A8E0-01		110.541	118.379	1.08108	4.05406	tumor
TCGA-CD-8529-01		20.4668	14.0993	1.36445	19.5571	tumor
TCGA-CD-8532-01		114.988	125.657	0	21.9307	tumor
TCGA-HF-7134-01		51.6593	50.3279	0	3.19542	tumor
TCGA-VQ-A91D-01		1065.5	1271.22	0.426799	0.853598	tumor
TCGA-BR-8384-01		14.3575	17.6505	0	160.172	health
TCGA-FP-8099-01		202.707	216.901	0.498051	1.99221	tumor
TCGA-HU-A4GD-01_Rep411		145.399	136.396	0	13.5045	tumor
TCGA-VQ-A8PO-01		73.8115	69.3485	0.343309	2.40316	tumor
TCGA-HU-A4GF-01		151.404	173.817	5.94638	1.37224	tumor
TCGA-BR-4201-01		100.891	95.4999	1.54032	19.254	tumor
TCGA-BR-A4CQ-01_Rep415		13.0316	17.9452	0.854533	10.0408	tumor
TCGA-VQ-A8DT-01		53.0136	52.0039	0	17.6712	tumor
TCGA-CG-4441-01		71.0941	66.9469	0.296225	1.03679	tumor
TCGA-CD-A4MH-01		31.4159	44.0299	0.237999	22.1339	tumor
TCGA-BR-8077-01		568.955	621.138	4.28371	3.89428	tumor
TCGA-EQ-5647-01		9.91278	7.6411	0	104.91	health
TCGA-BR-7851-01		47.4007	47.4007	0.861831	35.3351	tumor
TCGA-CD-A4MG-01		24.824	27.8028	0	10.9225	tumor
TCGA-RD-A8MW-01		23.3808	36.8545	0	73.709	health
TCGA-VQ-A8PE-01		280.688	313.349	0	20.2435	tumor
TCGA-BR-8589-01		2.92223	10.52	0	12.8578	health
TCGA-R5-A7ZF-01		36.1347	35.1668	0.967893	3.22631	tumor
TCGA-FP-7998-01		8.36297	5.78975	0	50.8211	health
TCGA-FP-A8CX-01		95.3759	117.021	0	29.7627	tumor
TCGA-HU-A4GH-11_Rep429		0.377362	0.377362	0	232.644	health
TCGA-VQ-A923-01		6.03488	8.10937	0	29.0428	health
TCGA-EQ-A4SO-01		228.268	254.752	1.26115	3.78344	tumor
TCGA-HF-7132-01		46.2999	50.8096	0.300649	32.47	tumor
TCGA-BR-7959-01		68.9781	72.1662	0.579648	48.8354	tumor
TCGA-VQ-AA64-01		239.774	259.416	0	23.9535	tumor
TCGA-MX-A663-01		58.7887	88.2795	0	96.7605	tumor
TCGA-CD-5801-01		5.71965	7.72153	1.14393	12.2972	health
TCGA-CG-5733-01		266.411	309.333	0	9.99041	tumor
TCGA-B7-A5TJ-01		29.1676	37.419	0	49.5082	tumor
TCGA-KB-A6F7-01		360.172	431.518	0	4.38089	tumor
TCGA-BR-A4QM-01		55.5914	78.853	0	9.46236	tumor
TCGA-BR-8285-01_Rep441		26.8542	33.4411	0	44.5881	tumor
TCGA-BR-8371-01		5.57796	6.2977	0	68.1051	health
TCGA-HU-8249-01_Rep443		309.374	298.886	0	1.3109	tumor
TCGA-RD-A8N0-01		20.6528	27.7921	0	47.425	tumor
TCGA-IN-A6RS-01		57.2864	56.1741	0	2.7809	tumor
TCGA-HU-A4HB-11		0.301975	0	0	221.046	health
TCGA-BR-4371-01		48.1687	59.064	0	0.573437	tumor
TCGA-VQ-A8DV-01		120.122	145.572	0	4.07194	tumor
TCGA-BR-8382-01		17.0485	16.7142	0	10.6971	tumor
TCGA-BR-8078-01		30.9415	30.9415	0.703216	15.4708	tumor
TCGA-BR-8592-01		22.8828	26.398	0	194.022	health
TCGA-BR-8367-01		85.2954	102.05	0.304626	44.1708	tumor
TCGA-BR-4183-01		194.959	240.983	0.639211	40.9095	tumor
TCGA-BR-6852-01		195.931	224.958	0	6.34963	tumor
TCGA-CG-5732-01		187.279	192.713	0.362242	54.3363	tumor
TCGA-BR-8362-01		26.7569	24.8304	0.42811	22.9039	tumor
TCGA-BR-8284-01		146.187	185.004	0	34.9636	tumor
TCGA-CD-5813-01		917.442	945.684	0	16.2098	tumor
TCGA-CD-5799-01		332.428	367.311	0.924053	27.9526	tumor
TCGA-BR-6802-01		137.018	158.99	0.610326	27.4647	tumor
TCGA-BR-8366-01		7.0251	11.984	0.413241	16.1164	tumor
TCGA-HU-8243-01		331.548	403.987	0	1.39306	tumor
TCGA-CG-4304-01		3.43285	8.23883	1.37314	3.43285	health
TCGA-BR-8291-01		35.6863	32.8935	0	3.10316	tumor
TCGA-IN-A6RR-01		290.104	274.835	0.477145	7.63432	tumor
TCGA-BR-8369-01		87.877	76.5721	0	42.2051	tumor
TCGA-VQ-AA6F-01		119.539	122.261	0.226828	14.7438	tumor
TCGA-HU-A4G9-01		118.634	195.326	0	2.39664	tumor
TCGA-MX-A5UG-01		13.6034	14.5751	0	46.9642	health
TCGA-VQ-A925-01		312.067	339.583	0	33.2201	tumor
TCGA-VQ-AA68-01		163.814	174.095	0.168533	13.4827	tumor
TCGA-BR-6457-11		7.1046	9.37807	0	86.3919	health
TCGA-IN-A6RP-01		32.0184	32.0184	0	4.15823	tumor
TCGA-D7-A6F2-01		191.349	291.743	0.858069	20.5937	tumor
TCGA-VQ-A8PQ-01		139.368	158.85	0.187323	3.74646	tumor
TCGA-FP-8211-01		0.353957	0.353957	1.41583	13.4504	health
TCGA-BR-6852-11		0.638923	2.12974	0	21.5104	health
TCGA-BR-7722-01		2.48124	3.58401	0	19.2985	health
TCGA-BR-8360-01		52.6025	58.4472	0	2.33789	tumor
TCGA-CG-4462-01		75.5576	86.4162	0	3.16709	tumor
TCGA-F1-A448-01		9.63124	15.8227	0	11.0071	tumor
TCGA-D7-6822-01		138.427	168.669	0.737621	1.47524	tumor
TCGA-IN-A6RJ-01		301.64	297.171	19.3645	20.8541	tumor
TCGA-FP-8210-01		29.9048	34.0296	0	46.5627	tumor
TCGA-IN-A7NT-01		31.8678	37.8133	0.475638	1.42691	tumor
TCGA-BR-7851-11		35.1305	32.9884	0	41.1284	tumor
TCGA-BR-A4J7-01		42.8765	51.0082	0	129.369	health
TCGA-CD-A489-01		7.51853	8.29631	0	67.0619	health
TCGA-D7-8572-01		134.105	132.398	0.341233	25.9337	tumor
TCGA-HU-A4GY-01		14.9255	13.2034	0	9.18495	tumor
