# Supplementary material for: DNA computing for gastric cancer analysis and functional classification
Source: Front Genet. 2022 Nov 24;13:1064715. doi: 10.3389/fgene.2022.1064715 (PMC9729876; doi:10.3389/fgene.2022.1064715)
Supplement: Supplementary file 2 [file Table3.XLSX]

## Sheet: Kmeans 20 cases
Case	hsa-mir-196a-1	hsa-mir-196a-2	hsa-mir-6510	hsa-mir-1-2
1	7.66376	7.95026	0	133.435	health
2	0	0	0	291.293
3	46.7152	47.6527	0	121.397
4	0.268967	0.268967	0	522.199
5	0	0.455114	0	635.794
6	1.05613	1.05613	153.667	61.7835
7	6.14622	6.14622	0	21.5118
8	0.333022	0.222015	0	220.572
9	0.344573	0.344573	0	1164.23
10	16.1688	13.1952	0.371696	80.658
11	301.238	327.775	0	14.524	tumor
12	396.857	434.419	1.16654	7.46585
13	132.677	149.666	0	18.6071
14	66.0448	78.7646	0.489221	18.1012
15	209.672	252.356	1.15363	8.3638
16	103.193	112.792	0	74.395
17	22.7365	26.6907	0	17.7938
18	553.503	643.08	0.907877	3.32888
19	1239.82	1318.74	0	0.584547
20	917.442	945.684	0	16.2098
				Unit:nM

## Sheet: cases1-5
Cycle	ROX	FAM	ROX	FAM	ROX	FAM	ROX	FAM	ROX	FAM
1	26095.7	147525	15686.3	234664	80099.4	81449.3	15951.8	425589	13797.7	609881
2	27301.2	154861	16241	261521	92428.7	81770.9	16488.1	474496	14168.4	679955
3	28384.9	169741	17281	318742	101973	81953.2	17448.2	580116	14777.9	835123
4	29063.4	180755	18030.4	363214	102401	81697	17984.8	665159	15150.6	959922
5	29722.9	190468	18228.9	400167	101649	81413.5	18291.2	738996	15403.5	1.06768e+06
6	30368.2	198292	18548.4	431760	100979	80868.2	18606.3	804223	15444	1.16137e+06
7	30580.2	205187	18730.9	458896	100745	80622.2	18801.1	862625	15575	1.24222e+06
8	30832.7	211068	18980.1	482358	100702	80340.2	18990.2	913220	15640.5	1.30964e+06
9	30881.1	215397	19216	503576	100263	80378	19227.3	957461	15664.8	1.37261e+06
10	31150	220129	19194.9	523513	100379	80793.5	19425.4	997189	15589.6	1.4291e+06
11	31446.9	224128	19385.8	540226	100559	80913	19593.4	1.03418e+06	15652.3	1.48019e+06
12	31616.1	226578	19605.6	554383	100679	81204.8	19744.7	1.06959e+06	15686.4	1525639
13	31518.2	228163	19776.9	567302	101341	81361.7	19783	1.09971e+06	15845.6	1.56578e+06
14	31747.8	230273	19826.2	578811	102670	81842.8	19864	1.12365e+06	15878.6	1.59783e+06
15	31686.3	232421	19948.4	589290	103002	82597.2	20037.2	1.14886e+06	15819.2	1.63554e+06
16	31908.8	234898	20056.1	598586	102664	82723.8	20122	1.1722e+06	15732.1	1.67039e+06
17	32091.9	236828	20011.5	606030	102419	83018.3	20048.9	1194497	15650.1	1.70161e+06
18	32128.8	238546	20015.6	612204	102286	83307.5	19976.5	1.21263e+06	15816.9	1.72754e+06
19	32492.4	239502	20161.8	618724	102275	84160.4	20084.7	1.22932e+06	15782.5	1.75305e+06
20	32523.3	240947	20426.6	624851	102274	84591.9	20329.4	1.24285e+06	15903.7	1.77581e+06
21	32705.3	241935	20375.9	630258	102187	84879.3	20424.4	1.25653e+06	15892.2	1.79957e+06
22	32884.3	242897	20624.3	634798	102229	85023.4	20476.2	1.26991e+06	15878.4	1820214
23	32812.3	244271	20667	638260	102090	85153	20544.4	1.28149e+06	15908.3	1.83817e+06
24	32695.6	245268	20478.9	640433	101757	85272.8	20386.1	1.29149e+06	15890.2	1.85646e+06
25	33132.4	245925	20395.6	643296	101680	85116.4	20234.3	1.30104e+06	15918.6	1875630
26	32973.8	246424	20480.9	646491	101407	84997	20350	1.31075e+06	15937.5	1.89179e+06
27	32759.9	247315	20406.9	648935	101341	85344.8	20366.3	1.31944e+06	15940.1	1.90436e+06
28	33051.1	247747	20554.1	650377	101146	85386.3	20338.2	1.32741e+06	15733.6	1.9142e+06
29	33169.6	248741	20537.2	651962	100856	85249.9	20343.9	1.33145e+06	15643.1	1.92336e+06
30	33319	249321	20585.9	653822	100836	85464.8	20349	1.33931e+06	15915.9	1.93456e+06
31	33187.1	249393	20552.2	655257	100749	85682.4	20283.1	1.34786e+06	15864.7	1.9469e+06
32	33055	249870	20678.8	656959	100564	85697.3	20322.2	1.35273e+06	15884.6	1958087
33	33140	250166	20710.4	657780	100185	85903.4	20477.3	1.35669e+06	16064.9	1.96832e+06
34	33091.7	250701	20757.9	658227	100265	85803.6	20459.4	1.36122e+06	16004.5	1.97865e+06
35	33197.4	250953	20857.2	659094	100236	85972.4	20515.9	1.36448e+06	15888.9	1.98375e+06
36	33278.1	251089	20810.3	659948	99851.1	86428.9	20359.7	1.36734e+06	15951.5	1.99238e+06
37	33278.3	251091	20649.8	661047	99761.3	86677.8	20318.1	1.37232e+06	15941	2.00266e+06
38	33339.9	250847	20754.2	661521	99767.3	86960.9	20271.2	1.37679e+06	16067.9	2.0111e+06
39	33390.6	251182	20691.2	661972	99606.5	86850.8	20274.8	1.37905e+06	15988.1	2.01775e+06
40	33325.9	251772	20746.3	662579	99514.3	86879	20384.2	1.3829e+06	15886.4	2.026e+06
41	33155.7	251750	20637.9	662731	99440.3	86833.4	20430.6	1.38605e+06	15795.2	2.03192e+06
42	33424.5	252371	20437.5	663124	99247.6	86910.6	20345.9	1.38664e+06	15790.2	2.03712e+06
43	33435.3	252104	20511.3	663770	98914.1	86945.9	20253.3	1.38831e+06	15899.5	2.04481e+06
44	33235.8	252985	20671.4	663721	98660.6	87417	20314.3	1.39173e+06	15898.2	2.04815e+06
45	33344.1	253540	20552.9	663868	98681.2	87344.2	20263.7	1.39475e+06	15798.2	2054348
46	33237.7	253286	20499.5	664713	98454.5	87424.3	20295	1.39618e+06	15907.6	2.06043e+06
47	33329.9	253124	20662.2	665147	98354.6	87779.1	20359.1	1.39914e+06	15987.1	2.06538e+06
48	33417.6	253364	20729.1	664433	98441.4	87822.6	20314.6	1.3995e+06	15974	2.06926e+06
49	33370.8	254045	20690.1	664279	98251.2	87608.1	20253.2	1.40213e+06	15865	2.07238e+06
50	33410.7	254117	20691.2	664655	97749.1	87551	20244.3	1.40544e+06	15828	2.07905e+06
51	33353.8	254073	20654.2	664963	97755.9	87872.2	20168.8	1405457	15949.3	2084358
52	33408.2	254761	20507.7	665137	97821.1	88203.8	20131	1.40633e+06	16035	2.08796e+06
53	33276.7	255229	20547.9	665400	97599.6	88177.4	20325.3	1407674	15916.2	2.08921e+06
54	33261.1	255530	20670.6	665330	97552.8	88031.1	20240.7	1.40897e+06	15772.9	2.09364e+06
55	33522.3	255353	20719.6	665440	97339.1	88383.1	20115.8	1.4101e+06	15805.3	2.09643e+06
56	33401	255335	20567.6	665220	97168	88568.3	20156.7	1.40956e+06	15837.2	2.0986e+06
57	33229.8	255458	20634.7	665255	96996.8	88544.4	20008.3	1.41066e+06	15872.7	2.10226e+06
58	33230.3	255904	20664.2	665365	96804.8	88443	20021.6	1.41231e+06	15805.1	2.10648e+06
59	33213.7	255919	20551.1	665623	96664.7	88866	20126.2	1412397	15977.9	2.1107e+06
60	33273.9	255970	20748.9	665280	96454.1	88697.7	20115.8	1.41195e+06	16043.3	2.11251e+06
61	33337	256323	20590.2	665477	96068.8	88477.6	20201.6	1.41244e+06	15927.7	2.11396e+06
62	33176.4	256621	20442.7	664940	96006.9	88648.5	20148.4	1.41228e+06	15769.3	2.11496e+06
63	33209.7	256545	20532.1	663068	95818.7	88611.7	20056.1	1.41424e+06	15726.1	2118797
64	33065.7	256737	20411.5	662554	95551.4	89031.1	20120.8	1.41608e+06	15723.1	2.12279e+06
65	32966.3	256971	20355.9	662499	95387.6	89043.7	20014.7	1.4151e+06	15722.2	2.1251e+06
66	33026.3	257539	20377.7	663310	95312.6	89433.2	20094.8	1.41481e+06	15672.1	2.12664e+06
67	33136	257239	20452.8	663235	95250.6	89390.4	19995.9	1414450	15842.7	2129168
68	32982	257371	20620.3	663174	95018.7	89700	20055.5	1.41433e+06	15804.4	2.1304e+06
69	32929.5	257663	20492.6	663263	95011.8	89882.7	20173.1	1.41546e+06	15638.4	2.13265e+06
70	32961.6	257754	20536.1	663224	94950.7	89885.1	20172	1.41566e+06	15584	2.13511e+06
71	33055.9	258222	20572.3	663264	94721.6	90277.7	20035.2	1415450	15786	2.13595e+06
72	33082.8	258984	20429	662759	94366	90284.4	19988.4	1.41749e+06	15724.3	2.1389e+06
73	33139.2	258993	20483.3	662847	94211.4	90660.9	20045.9	1.41784e+06	15754.2	2138829
74	33006.2	258623	20522.6	662532	94070.5	90915.8	20042.8	1.41811e+06	15863.8	2141980
75	32919.5	258371	20519.7	662711	94142.9	91116	20217.7	1.41756e+06	15754.4	2.14482e+06
76	32717.5	258234	20450.8	662888	93818.7	91311.3	20193	1.41749e+06	15651.1	2146694
77	32790.3	258311	20357.5	663143	93521.5	91457.3	20030.7	1.41902e+06	15532.2	2.14762e+06
78	32767.4	259265	20282.5	663015	93468.7	91726.8	19938.7	1.41865e+06	15590.5	2149805
79	32824.1	259650	20448.2	662716	93375.1	92159.8	19970.6	1.41775e+06	15673.6	2.14779e+06
80	32678.8	259607	20573.1	663616	93128	92261.4	20121.2	1.41765e+06	15631.1	2.14988e+06
81	32479.9	259901	20390.8	663382	93020.8	92146	20059.3	1.41771e+06	15636	2.15184e+06
82	32653.4	260121	20334	663305	92795.3	92328.5	20036	1.41662e+06	15671.7	2152435
83	32566.8	260394	20548.5	663204	92566.5	92320.5	19897	1.41512e+06	15557.4	2153083
84	32636.8	260839	20556.5	663590	92598	92366.4	19925	1.41814e+06	15540	2.15525e+06
85	32716.9	261156	20596.6	663454	92368.1	92381.7	19877.3	1418779	15710	2.15657e+06
86	32708.4	260901	20492.4	663276	92007	92239.5	19974.8	1.41752e+06	15630	2.15533e+06
87	32569.9	261063	20581.1	663141	91746.3	92668.2	19967	1.41872e+06	15589.4	2.1571e+06
88	32610.6	261284	20441.8	663808	91519	92795.7	20006.8	1.41837e+06	15567.2	2158761
89	32506.6	261484	20227.6	663653	91418	93218.9	20005.4	1.4191e+06	15517.4	2.15771e+06
90	32432.2	261295	20076.1	663441	91152.9	93704.6	19987.5	1.41814e+06	15744.6	2.15981e+06
91	32509.9	261770	20358.8	663752	91122.5	94139	19878.8	1.41836e+06	15675.5	2.16327e+06
92	32432.2	261908	20575.6	663827	90982.5	94043	20059.9	1.41935e+06	15572.9	2161426
93	32554.3	262311	20536.8	664209	90707.1	94065.4	19969.7	1.41887e+06	15439.4	2160073
94	32541.1	262657	20497.3	663831	90399.8	94505	19849.5	1.41782e+06	15455.5	2.16192e+06
95	32418.1	262591	20454.7	663740	90410.8	94584	19740.1	1.41645e+06	15604.6	2.16261e+06
96	32308.7	262748	20387.4	663963	90199.3	94688.5	20002.5	1.41698e+06	15509.7	2.1648e+06
97	32127.1	263352	20362.9	663298	89783.7	95220.3	19982.5	1.41645e+06	15489.9	2.164e+06
98	32164.2	263596	20371.7	663707	89538.4	95449.8	19788.3	1.41771e+06	15699.1	2.16328e+06
99	31977.4	263865	20346.5	664053	89358.2	95645.7	19750.3	1.41868e+06	15659.4	2165818
100	31950.8	263643	20337.5	664325	89401.1	95439.3	19873.1	1.4184e+06	15663.8	2.16863e+06
101	31964	263883	20191.6	664579	89167.3	95326	19902.1	1.41701e+06	15364.2	2.16706e+06
102	32113.5	264125	20240.1	664587	89089.7	95497.7	19858.3	1.41859e+06	15249.2	2167996
103	32150.5	264598	20161.9	664889	88895.6	96121.6	19714.4	1.41779e+06	15532.8	2.16691e+06
104	32117.1	265075	20396.4	664479	88612.6	96452.4	19727.4	1.41627e+06	15609.7	2166644
105	31874.4	265094	20317.4	664084	88434.2	96652.1	19675.3	1.41652e+06	15535.1	2.16817e+06
106	31774.2	265576	20228.3	664402	88220.7	97060.4	19599.2	1.41738e+06	15646.7	2.16972e+06
107	31884.5	265878	20195.1	664651	87986.5	97297.1	19951.5	1417560	15545.7	2.17226e+06
108	31957.2	266333	20060.2	664832	87564.9	97442.6	19896.4	1.41588e+06	15418.3	2.17228e+06
109	31842.6	266760	19966.7	665030	87186.8	97411.5	19693.4	1.41741e+06	15300.3	2.17162e+06
110	31624.5	266414	20185.8	665184	86995.4	97752.9	19696.2	1417432	15356.3	2.17226e+06
111	31510	266973	20320.2	665008	86993.1	97882.9	19799.5	1.41672e+06	15421.7	2.17386e+06
112	31581.1	267435	20260.8	665363	86825.4	98373.2	19744.2	1.41652e+06	15413.5	2173477
113	31615.7	267796	20136.2	665365	86418.9	98624.4	19634	1.41744e+06	15396.7	2.1726e+06
114	31585.2	267629	20268.7	665433	86131.2	98566.8	19746.3	1.41668e+06	15451.6	2173089
115	31498	268181	20151.4	665274	86082.8	98679.9	19792	1.41576e+06	15376.5	2173907
116	31292.3	268168	20130.8	665352	86121	99042.5	19698.5	1.41541e+06	15247	2.1741e+06
117	31361.8	268895	20163	665711	85739.4	99476.6	19693	1.41659e+06	15270.1	2175275
118	31489.1	268895	20133.8	665347	85491.5	99455.2	19762.4	1.41763e+06	15418.3	2.17657e+06
119	31347.1	269171	19972.4	665079	85143	100014	19867.6	1418144	15485.5	2.17715e+06
120	31126.8	269935	19990.1	665785	85106.2	100546	19680.1	1.41747e+06	15403.9	2.17719e+06
121	31192.6	269890	19908.6	666066	84962.3	100284	19469.3	1.41732e+06	15442.7	2.17674e+06
122	31192.6	269890	20081.8	666287	84962.3	100284	19498.9	1.41661e+06	15364.1	2.17591e+06
123	31192.6	269890	20160.7	666404	84962.3	100284	19647.8	1.41712e+06	15390.7	2177635
124	31192.6	269890	20083.4	665828	84962.3	100284	19575.2	1.41723e+06	15346.7	2.17674e+06
125	31192.6	269890	20066.1	666010	84962.3	100284	19453.2	1.41691e+06	15346.3	2.1798e+06
126	31192.6	269890	20143	666129	84962.3	100284	19488.5	1415100	15245.4	2179096
127	31192.6	269890	20130	666188	84962.3	100284	19624.3	1.41566e+06	15219.6	2.17826e+06
128	31192.6	269890	19976.3	666620	84962.3	100284	19581.2	1.41479e+06	15253.5	2.17845e+06
129	31192.6	269890	19934	666841	84962.3	100284	19520	1.41564e+06	15232.1	2.17729e+06
130	31192.6	269890	20060.7	667162	84962.3	100284	19512.9	1.4149e+06	15176.6	2178744
131	31192.6	269890	20046.9	667572	84962.3	100284	19487.6	1.41454e+06	15158.6	2.17951e+06
132	31192.6	269890	20046.2	667543	84962.3	100284	19506.6	1.41622e+06	15177.4	2.17818e+06
133	31192.6	269890	19798.1	667614	84962.3	100284	19555	1.41497e+06	15266.5	2.17963e+06
134	31192.6	269890	19601.5	666858	84962.3	100284	19724.3	1.41397e+06	15349.6	2180700
135	31192.6	269890	19706.3	667455	84962.3	100284	19596.4	1.41532e+06	15192.6	2180930
136	31192.6	269890	19739.9	668118	84962.3	100284	19526.9	1.41625e+06	15063.7	2.18284e+06
137	31192.6	269890	19911	668325	84962.3	100284	19499.8	1.41477e+06	15115.9	2.18146e+06
138	31192.6	269890	19903.2	668324	84962.3	100284	19531.4	1.41619e+06	15075.9	2.18318e+06
139	31192.6	269890	19765.5	668831	84962.3	100284	19437	1.41649e+06	14943.8	2.18268e+06
140	31192.6	269890	19753.9	668634	84962.3	100284	19339	1.41615e+06	14888.8	2.18285e+06
141	31192.6	269890	19787.6	668327	84962.3	100284	19190.8	1.41548e+06	14984	2.18123e+06
142	31192.6	269890	19701.4	668190	84962.3	100284	19316.5	1.41392e+06	14988.7	2.18202e+06
143	31192.6	269890	19569.5	668609	84962.3	100284	19523.5	1.41394e+06	14943.3	2.18318e+06
144	31192.6	269890	19553.5	669306	84962.3	100284	19417.7	1416574	14923.6	2.18571e+06
145	31192.6	269890	19721	669539	84962.3	100284	19384.5	1.41557e+06	14922.3	2.18397e+06
146	31192.6	269890	19613.3	669112	84962.3	100284	19252.7	1414746	14897.5	2.18629e+06
147	31192.6	269890	19604.2	669333	84962.3	100284	19315.2	1.414e+06	14961.3	2185674
148	31192.6	269890	19492.1	669895	84962.3	100284	19330.9	1414105	14896.7	2.18589e+06
149	31192.6	269890	19597.8	670457	84962.3	100284	19287.9	1413778	14905.3	2.18477e+06
150	31192.6	269890	19463.8	670187	84962.3	100284	19396.9	1.41461e+06	14812.3	2.18405e+06
151	31192.6	269890	19438.4	670097	84962.3	100284	19394.5	1.41663e+06	14749.5	2.18616e+06
152	31192.6	269890	19496.1	670391	84962.3	100284	19294.1	1.41493e+06	14687.9	2.18646e+06
153	31192.6	269890	19354.5	670591	84962.3	100284	19229.6	1.41441e+06	14802.2	2.18669e+06
154	31192.6	269890	19366.6	670814	84962.3	100284	19127.9	1.41429e+06	14770.8	2.18679e+06
155	31192.6	269890	19392.8	671350	84962.3	100284	19136.9	1.41468e+06	14843	2.18996e+06
156	31192.6	269890	19277.6	671314	84962.3	100284	19090.1	1.41697e+06	14804.9	2.19016e+06
157	31192.6	269890	19299.7	670984	84962.3	100284	19298.8	1.41555e+06	14894.6	2.18749e+06
158	31192.6	269890	19446.3	671400	84962.3	100284	19335.8	1.41591e+06	14808.4	2189419
159	31192.6	269890	19498.3	672113	84962.3	100284	19216.9	1.41575e+06	14712.1	2.18951e+06
160	31192.6	269890	19346.2	672339	84962.3	100284	19161.1	1.41492e+06	14668.7	2.18985e+06
161	31192.6	269890	19301.2	672492	84962.3	100284	19085	1.41623e+06	14628.5	2.18937e+06
162	31192.6	269890	19294.3	672362	84962.3	100284	19012.9	1.41748e+06	14547.3	2189422
163	31192.6	269890	19164.7	672297	84962.3	100284	19104.2	1.41557e+06	14624.8	2.18687e+06
164	31192.6	269890	19218.4	672555	84962.3	100284	19182.8	1414073	14759.1	2.18773e+06
165	31192.6	269890	19067.9	672663	84962.3	100284	19075.1	1.41331e+06	14688.9	2.18737e+06
166	31192.6	269890	19045.6	673154	84962.3	100284	19025.9	1.41348e+06	14633.7	2.18979e+06
167	31192.6	269890	19278.8	672788	84962.3	100284	18905.6	1.41324e+06	14580.3	2191757
168	31192.6	269890	19261	673484	84962.3	100284	18987.6	1.41505e+06	14527.1	2.19379e+06
169	31192.6	269890	19439.2	673999	84962.3	100284	18927.2	1.41637e+06	14493.7	2194385
170	31192.6	269890	19384.9	673966	84962.3	100284	18894.1	1.4165e+06	14686.4	2.19543e+06
171	31192.6	269890	19249.5	674162	84962.3	100284	18973	1.41469e+06	14573.1	2.19519e+06
172	31192.6	269890	19107.9	674861	84962.3	100284	19120.1	1.41514e+06	14460.9	2.19349e+06
173	31192.6	269890	19169.8	674874	84962.3	100284	18967.9	1.41788e+06	14485.9	2.19542e+06
174	31192.6	269890	19145.9	674784	84962.3	100284	18828.2	1.41829e+06	14458	2.19659e+06
175	31192.6	269890	19126	675559	84962.3	100284	18912.9	1.41837e+06	14594.6	2.19764e+06
176	31192.6	269890	19061	676256	84962.3	100284	18951	1.41818e+06	14583.1	2.19753e+06
177	31192.6	269890	19120.7	676428	84962.3	100284	18922.5	1.41854e+06	14650.6	2.19863e+06
178	31192.6	269890	19057	676435	84962.3	100284	18917.9	1.41713e+06	14402.8	2.20083e+06
179	31192.6	269890	19070.8	676495	84962.3	100284	18899.5	1.41661e+06	14302.7	2198639
180	31192.6	269890	19130.5	676356	84962.3	100284	18945.6	1.41473e+06	14470.2	2199092
181	31192.6	269890	19019.4	677570	84962.3	100284	18901.7	1.41689e+06	14477.6	2202113
182	31192.6	269890	18904.4	677680	84962.3	100284	18721	1.41701e+06	14467.4	2.20206e+06
183	31192.6	269890	18978.4	678028	84962.3	100284	18622	1.41641e+06	14384	2.20014e+06
184	31192.6	269890	18870.8	677712	84962.3	100284	18672.3	1.41638e+06	14360.1	2.20044e+06
185	31192.6	269890	18877.8	678030	84962.3	100284	18805.8	1.41729e+06	14366.4	2200262
186	31192.6	269890	18742.8	678614	84962.3	100284	18791.2	1.41744e+06	14366.6	2.20168e+06
187	31192.6	269890	18696.4	678427	84962.3	100284	18815.1	1.41927e+06	14178.2	2.20327e+06
188	31192.6	269890	18564.8	678930	84962.3	100284	18903.4	1418276	14064.3	2.20438e+06
189	31192.6	269890	18628.4	678733	84962.3	100284	18851.7	1.41854e+06	14052.7	2205152
190	31192.6	269890	18680.5	679397	84962.3	100284	18801.2	1.41853e+06	14022.8	2205896
191	31192.6	269890	18584.1	680175	84962.3	100284	18765.4	1.41919e+06	14174.6	2.20552e+06
192	31192.6	269890	18708.7	680000	84962.3	100284	18597	1.41865e+06	14292.7	2204803
193	31192.6	269890	18663.2	680026	84962.3	100284	18554.9	1.41716e+06	14247.2	2.20379e+06
194	31192.6	269890	18692.7	680922	84962.3	100284	18776.3	1.41802e+06	14299.5	2.20293e+06
195	31192.6	269890	18655.3	681022	84962.3	100284	18811.1	1.41707e+06	14402.4	2204966
196	31192.6	269890	18585.2	681739	84962.3	100284	18653.3	1.41713e+06	14361.5	2.2064e+06
197	31192.6	269890	18606.8	682195	84962.3	100284	18584.5	1.41765e+06	14167.2	2206294
198	31192.6	269890	18484.3	681903	84962.3	100284	18513.6	1.41982e+06	14075.6	2.20598e+06
199	31192.6	269890	18516.8	681894	84962.3	100284	18456.5	1.42282e+06	14169.9	2.20773e+06
200	31192.6	269890	18528.8	681914	84962.3	100284	18563.2	1.42077e+06	14218.8	2207494
201	31192.6	269890	18481.2	682161	84962.3	100284	18567.6	1.41989e+06	14148.6	2.20831e+06
202	31192.6	269890	18502.7	682493	84962.3	100284	18422.8	1.42059e+06	14101.2	2.20811e+06
203	31192.6	269890	18414	683017	84962.3	100284	18420.3	1.4203e+06	13994.5	2.21014e+06
204	31192.6	269890	18442.2	683371	84962.3	100284	18477.8	1.4204e+06	13930.2	2.21075e+06
205	31192.6	269890	18426.4	683681	84962.3	100284	18433.5	1.42208e+06	14036.6	2.21195e+06
206	31192.6	269890	18322	684020	84962.3	100284	18450.9	1.42106e+06	14156	2.21166e+06
207	31192.6	269890	18372.1	684067	84962.3	100284	18350.1	1.42197e+06	14217.2	2.20921e+06
208	31192.6	269890	18541.6	684625	84962.3	100284	18380.5	1.42207e+06	14246.5	2.21175e+06
209	31192.6	269890	18453.2	684802	84962.3	100284	18478.5	1.42265e+06	14186.2	2210950
210	31192.6	269890	18309.7	685268	84962.3	100284	18517.8	1.42304e+06	14068.1	2.2116e+06
211	31192.6	269890	18391.2	685351	84962.3	100284	18484	1.42105e+06	13882.1	2.21064e+06
212	31192.6	269890	18345.8	685493	84962.3	100284	18475.3	1.42263e+06	13814.3	2.2109e+06
213	31192.6	269890	18288.1	685871	84962.3	100284	18535	1.4233e+06	13914	2.21635e+06
214	31192.6	269890	18203.5	686348	84962.3	100284	18403.2	1.42253e+06	13914.1	2.21722e+06
215	31192.6	269890	18097.6	686706	84962.3	100284	18361.8	1.42188e+06	13939.4	2.21423e+06
216	31192.6	269890	18273.2	687039	84962.3	100284	18398.6	1.42172e+06	13892.1	2.21427e+06
217	31192.6	269890	18306.5	686969	84962.3	100284	18305.7	1.4234e+06	13884.9	2214038
218	31192.6	269890	18278.9	687192	84962.3	100284	18394.4	1422972	13869.9	2.21623e+06
219	31192.6	269890	18204.9	687475	84962.3	100284	18335.7	1.42322e+06	14014.6	2.21895e+06
220	31192.6	269890	18257.2	688694	84962.3	100284	18266	1.42387e+06	13998.1	2.21868e+06
221	31192.6	269890	18247.8	688354	84962.3	100284	18266.7	1.42444e+06	13901.9	2.21737e+06
222	31192.6	269890	18176.1	688504	84962.3	100284	18185.2	1.42281e+06	13820	2215617
223	31192.6	269890	18188.7	689146	84962.3	100284	18343.3	1.42512e+06	13773.5	2.21733e+06
224	31192.6	269890	18159	689650	84962.3	100284	18312	1.42449e+06	13659.3	2.21593e+06
225	31192.6	269890	18075.6	689412	84962.3	100284	18156	1424884	13636	2.21712e+06
226	31192.6	269890	18267.4	689171	84962.3	100284	18138.5	1.42545e+06	13819.3	2217809
227	31192.6	269890	18192.3	690144	84962.3	100284	18186.8	1.4252e+06	13845.2	2217136
228	31192.6	269890	18192.1	690469	84962.3	100284	18141.4	1.42584e+06	13849.5	2218094
229	31192.6	269890	18124.1	690119	84962.3	100284	18093.3	1.42629e+06	13872.2	2218443
230	31192.6	269890	17990.8	689998	84962.3	100284	18140.2	1.42677e+06	13839.5	2.21964e+06
231	31192.6	269890	17990.5	690778	84962.3	100284	18221.2	1.4266e+06	13872.3	2.2212e+06
232	31192.6	269890	17875.9	691332	84962.3	100284	18209.9	1.42652e+06	13736.1	2.22139e+06
233	31192.6	269890	17756.2	692200	84962.3	100284	18111.1	1426093	13670.2	2220821
234	31192.6	269890	17869	692385	84962.3	100284	18049.9	1.42584e+06	13754.1	2.21992e+06
235	31192.6	269890	17796.7	692547	84962.3	100284	18042.4	1.42727e+06	13800.9	2221833
236	31192.6	269890	17829.8	692722	84962.3	100284	17948.4	1.42922e+06	13809.3	2223416
237	31192.6	269890	17767.8	693075	84962.3	100284	17903.6	1.42945e+06	13881.9	2221064
238	31192.6	269890	17916	694057	84962.3	100284	17964.5	1.42942e+06	13864.2	2222284
239	31192.6	269890	17842.5	693775	84962.3	100284	17942.5	1429355	13890.1	2.22094e+06
240	31192.6	269890	17885.2	694395	84962.3	100284	17967.6	1.43054e+06	13780	2222031
241	31192.6	269890	17920	694392	84962.3	100284	18004	1.42923e+06	13750.7	2.22569e+06
242	31192.6	269890	17858.6	694626	84962.3	100284	17980.1	1.42767e+06	13958.5	2.22742e+06
243	31192.6	269890	17922.9	694576	84962.3	100284	17882.9	1429172	14025.5	2.22555e+06
244	31192.6	269890	17983.1	694510	84962.3	100284	17975	1.42947e+06	14036.3	2224967
245	31192.6	269890	17866.7	695425	84962.3	100284	17860	1.42933e+06	13950.9	2.22797e+06
246	31192.6	269890	17770.5	696226	84962.3	100284	17763.7	1.42887e+06	13737.4	2229032
247	31192.6	269890	17883.1	696060	84962.3	100284	17774.4	1430313	13666.8	2229182
248	31192.6	269890	17816.9	696818	84962.3	100284	17816	1.43073e+06	13755.1	2.22704e+06
249	31192.6	269890	17906.3	697255	84962.3	100284	17784.2	1.43074e+06	13720.3	2.22633e+06
250	31192.6	269890	17890.6	697333	84962.3	100284	17893.3	1431944	13653.8	2231888

## Sheet: cases6-10
Cycle	ROX	FAM	ROX	FAM	ROX	FAM	ROX	FAM	ROX	FAM
1	24431.3	162366	12206.6	40460.7	23634.9	263284	24215.2	1.85945e+06	27445.3	79886.3
2	25707.3	194457	12398.6	41401.4	24503.4	285065	24837.7	1.94671e+06	28062.6	82305.7
3	27507	243523	12563.7	43337.1	25475.1	330231	25334.7	2.12538e+06	28916.7	86256.6
4	28555.6	265141	12743.2	45063.6	25646.1	365696	25487.3	2.25532e+06	29494.1	88671.9
5	29146.3	274381	12822.8	45834.1	25926.9	394170	25430.7	2357279	29914.7	90899.2
6	29681.9	279598	12860	46810.2	25900.7	417684	25492.2	2.4366e+06	30227.9	92292.5
7	29941.4	283752	13262.3	47649.4	25970.9	438661	25430.6	2.49926e+06	30608.9	92998.3
8	29971.4	286529	13446.1	48510	26264.4	455467	25530.9	2.5533e+06	30638.3	93697.4
9	29990.9	289661	13509	48820.4	26418.4	470918	25568.7	2.60103e+06	30807.7	94568.9
10	30385.1	292304	13741.2	49439.5	26438	483700	25449.1	2.64352e+06	31020.2	95226.6
11	30558	294945	13932.6	49806.9	26439.6	494642	25365.7	2.67683e+06	31034.4	96399.2
12	30777.6	297651	13856.6	50191.4	26451.4	504513	25290	2.70833e+06	31297.7	96800.4
13	30989	300370	13793.1	50303.5	26550.5	513656	25455	2.73638e+06	31463.7	97190.4
14	31049.2	301805	13658.1	50121.4	26608.3	521618	25561.9	2.76209e+06	31694.5	98122.1
15	30931.1	302197	13620.8	50321.7	26690.4	529005	25774.1	2.78407e+06	31676.2	98858.6
16	31008	303847	13985	50423	26856.9	535810	25864.9	2.80356e+06	31678	99076.3
17	31328.5	305933	14106.5	50827.3	27007.7	541778	25769.6	2818849	31961	99848
18	31514.7	307608	14105.9	50651.3	27155.9	547700	25845.6	2.83489e+06	31911.5	100790
19	31614.4	309458	13995.4	50541.4	27370.7	553127	26013.7	2.84557e+06	32101.3	101227
20	31595.7	310985	13958.2	50575.1	27370	556798	26003.2	2.85832e+06	32163.8	101470
21	31715.2	312289	13917.5	50673.5	27489.7	559305	25887.2	2.86775e+06	32227.3	101844
22	31857	312695	14096.6	50871.4	27504.7	561687	26017.9	2.87633e+06	32497.1	102134
23	31906.4	313724	14121.3	50790.6	27384.8	563941	26330.3	2.88819e+06	32587.1	102516
24	31874.7	314308	14211.1	51234.3	27491	566003	26361.1	2.89474e+06	32650	103161
25	32001.4	315278	14075.8	51157.7	27494.3	567954	26304.2	2.89913e+06	32656.8	103316
26	31999.3	315800	13942.9	51073.6	27483.9	569192	26253	2.90422e+06	32534.6	103521
27	32055.6	316818	14036.8	50757.5	27505.4	570736	26157	2.91052e+06	32805.5	103858
28	32169.4	317495	14208.4	50588.6	27527.1	572599	26323.6	2.91851e+06	32980.3	104070
29	32180.3	317610	14203.2	50736	27565.1	574113	26463.8	2.92211e+06	32919.9	104277
30	32278.3	318504	14138.1	50575.5	27538.4	575114	26595.9	2.92231e+06	32874.7	104542
31	32340.4	319344	14038.9	50397.7	27602.9	575611	26575.3	2.9254e+06	32729.3	104723
32	32230.7	319767	14141.2	50549.2	27687.7	577227	26503.7	2.92812e+06	32903.7	105167
33	32271.2	320142	14209.6	50781.4	27645.5	577948	26413.7	2.92911e+06	32967	105155
34	32329.6	320739	14176.1	50583.5	27584.3	579194	26528.8	2.92925e+06	32998	105052
35	32403.6	320926	14436	50527.5	27678.5	579404	26601.7	2.93283e+06	33054.1	105557
36	32300.1	320997	14520	50322	27691.4	579560	26601	2.93575e+06	33056.1	105505
37	32299.7	321375	14612.7	50408.5	27701.7	580323	26700.6	2937560	33086.2	105644
38	32335.9	321686	14528.4	50132.7	27904.7	581303	26639.5	2937363	33128.6	106170
39	32431.2	321660	14427.9	49864.1	27947.6	582138	26638.5	2938297	33152.2	106089
40	32436.5	320702	14364.2	49864.6	27908	582548	26544.7	2.9388e+06	33013	106682
41	32472.5	321182	14241.8	49929.5	27749	582644	26635.5	2940421	32903	106706
42	32264.2	321342	14137.6	49777.1	27686.8	583613	26553.4	2940025	33007.9	106666
43	32178.2	321703	14278.3	50044.5	27827.2	583493	26632	2937750	32979.5	106746
44	32193.2	322481	14502.1	50044.8	27733.1	584119	26634.7	2937949	33081	106608
45	32232.7	322288	14576.5	50064.3	27696.4	584815	26542.1	2.93735e+06	33181.7	107574
46	32181.4	322438	14499.2	49649.2	27860.3	584874	26688.2	2.93662e+06	33106.7	107821
47	32148.3	322604	14618.3	49371.7	27917.1	585109	26588	2937072	33121.5	108036
48	32174.4	323416	14573.8	49671	27739.6	585470	26519	2937090	33050	107933
49	32228.1	323139	14407.7	49745.1	27570.9	585528	26493.4	2936624	32879.2	108051
50	32136	323778	14321.8	49570.7	27723.2	585404	26700.1	2936545	33004.9	108071
51	32134.5	324404	14384.2	49821.2	27682.3	584232	26634.8	2.93568e+06	32983.3	108374
52	32140.2	324407	14297.3	49742.8	27767.3	584420	26614.2	2935343	32998.1	108471
53	32296.5	324572	14355.7	49455.3	27614.1	585115	26571.6	2.93419e+06	33090.7	108652
54	32174.8	324595	14527.5	49368.8	27575	585075	26461.5	2935046	33044.5	108977
55	32085.6	324768	14599	49106.4	27638.8	585244	26345	2.93606e+06	32890.9	109370
56	31984.5	324858	14419	48901.8	27666.7	585287	26483.7	2.9331e+06	32811.2	109366
57	32191.7	325477	14235.6	49253.9	27626.4	585638	26493.4	2930475	32824.9	109490
58	32343.4	325654	14157.8	49236.3	27628.1	586244	26473.1	2.93112e+06	33044.8	109340
59	32260.9	325528	14210.7	49103	27581.1	586217	26433.7	2.93129e+06	32995.5	109594
60	32155.8	325841	14370.6	49013.5	27525.5	586173	26458.9	2.93089e+06	32896.2	110083
61	32037.3	326274	14517.3	48640.4	27672.2	586408	26469.8	2.93069e+06	32711.1	110127
62	32002.8	326571	14444.1	48354.3	27564.2	586514	26459.7	2930081	32759.2	110303
63	32226.1	326745	14203.1	48470.2	27377.7	586414	26474.2	2928577	32696.7	110174
64	32126.1	326969	14068.6	48614.1	27431.9	586534	26456.5	2.92629e+06	32626.8	110253
65	31913.6	326639	14153.8	49202.9	27413.4	586435	26345.8	2.92554e+06	32664.2	110401
66	31933.4	326661	14075.9	49345.4	27457.6	587014	26431.6	2.92437e+06	32574.1	110916
67	31823.5	327256	14129.5	49389.8	27441.7	586936	26416	2.92605e+06	32857.9	110901
68	31871.4	327696	14306.3	49005.7	27307	586615	26299.1	2.92387e+06	32885.4	111205
69	31804.8	327679	14265.3	48750.7	27450.2	586803	26221.6	2920622	32756.7	111451
70	31909.3	328051	14231.9	49006	27456.3	586598	26252.8	2.92081e+06	32689.2	111685
71	31879.5	328062	14122	48798.8	27352.6	586802	26129.4	2.92076e+06	32824.2	111853
72	31966.5	328391	14126.6	48644.1	27386.7	586943	26113.3	2918567	32828.8	112044
73	31859.2	328319	14164.3	48964.4	27345.5	586948	26199.7	2919661	32744.2	112437
74	31940.1	328564	14274.8	48256	27230.7	586985	26082.4	2.91735e+06	32613.7	112601
75	31815.3	328684	14114.2	47966.7	27242	586560	26090.6	2.91495e+06	32433.3	112702
76	31723.3	328765	13964.5	48468.4	27132.4	586687	26316.1	2.9142e+06	32534.1	112982
77	31778.6	329190	14013.2	48456.1	27181.8	587056	26095.2	2.91408e+06	32554.6	113172
78	31730.8	329353	14141.1	48691.2	27325.3	587364	25935.8	2913384	32583.5	113292
79	31837.3	329553	14152.6	48461.6	27268.5	587631	26037.3	2.91185e+06	32524.5	113787
80	31728.9	329601	14168	48235.3	27136.8	587400	25990.2	2.90952e+06	32477.6	113908
81	31684.1	329263	14049.4	48439.1	27054.5	587598	26080.8	2.90955e+06	32442.9	114286
82	31675.6	329232	13983.1	48274.7	27277.8	587354	26127.6	2.90999e+06	32543.3	114470
83	31484.4	329791	14009	48282.9	27280.5	587334	26111.5	2910887	32598.4	114656
84	31556.5	330566	14106.8	48350.3	27146.6	587270	26078.2	2.90965e+06	32394.4	114686
85	31750.8	330157	14001.2	48142.1	26979.8	586981	26025.9	2908646	32198.1	114739
86	31567.3	330394	13923	48082	27096.4	587433	26068.4	2.90724e+06	32165.2	115078
87	31437	331063	13978.9	47869.2	27199.7	587236	26168.6	2905836	32150.4	115525
88	31571	331280	14031.2	47831.7	27053.3	587343	26055.2	2903069	32271.9	115486
89	31503.2	331122	13976.6	47755.9	26997.2	587345	26006.8	2.90263e+06	32142.3	115532
90	31350.5	330830	13867.6	48189.9	27008.1	587567	26015.8	2.90224e+06	31992.6	115757
91	31328.4	331325	13932.2	47836.1	27046.2	587214	25930.9	2899428	31999.6	116157
92	31256.9	331969	14022.2	47590.8	27036	587241	25902	2.89889e+06	31885.6	116744
93	31395.2	331544	13957.3	48001.1	26924.5	587453	25951.2	2.89939e+06	32027.8	116546
94	31299.5	331452	14021.1	48172.5	26900.6	587865	25776.5	2.8991e+06	31918.2	116753
95	31328.1	331683	13956.2	47981.1	26973.9	587151	25686.8	2.89704e+06	31924.9	117341
96	31173.3	332031	13900.3	48029.6	26847.4	587270	25957	2.89609e+06	31971.7	117608
97	31305.3	331842	13775.4	47970.4	26833.3	587580	25950.1	2.89556e+06	31903.8	117292
98	31203.5	332052	13677.3	47711	26779.3	587174	25868.4	2895310	31961.4	117654
99	31264.5	332176	13814.9	47570.2	26689.1	586757	25808.4	2.89536e+06	31983.9	118681
100	31379.9	332620	13887.1	47371.2	26654.2	587193	25855	2.89473e+06	31899.6	118597
101	31206.1	333134	13680.1	47445.9	26561.9	587337	25766	2.89233e+06	31819.7	118359
102	31022.8	333311	13563.8	47336.4	26531.6	587390	25663.4	2.89125e+06	31635.8	118821
103	30904.4	333470	13726.7	47555.1	26533.2	587454	25645.2	2.89103e+06	31466	119457
104	30901.9	334163	13852.8	47474.6	26487.1	587850	25662.2	2889600	31626.9	119764
105	30773.6	333880	13710.9	47674	26634.1	588025	25629.6	2.88943e+06	31686.9	120537
106	30741.5	333808	13430.9	47564.8	26689.3	587999	25623.3	2889224	31602.9	121031
107	30745.5	333989	13348.9	47672.7	26497.3	587823	25864.7	2.88813e+06	31649.6	120829
108	30864.4	334081	13651.6	47494.9	26354.3	587829	25833.3	2.88747e+06	31538.4	120897
109	30834.3	334114	13852.8	47537.7	26449.2	587696	25727.8	2887235	31350.9	121167
110	30764.8	334346	13813.2	47767.3	26335.7	587831	25686.9	2.88527e+06	31276.7	121617
111	30564.4	334724	13791.6	47705.4	26188.6	587928	25663.7	2.88271e+06	31465.3	121989
112	30550.4	334831	13824.6	47685.3	26137.3	587933	25642.9	2.88434e+06	31348	122241
113	30541.5	334800	13586.3	47712.5	26199.3	587943	25511.3	2.88336e+06	31141.4	122152
114	30576.9	335116	13463.1	47844	26215.4	588091	25359.7	2880396	31153.5	122680
115	30524.4	335151	13566.2	47823.7	26233.3	588063	25287.2	2.87962e+06	31328.3	123326
116	30424.9	335487	13479.3	47654.4	26142.2	588087	25429.3	2878850	31307.7	123197
117	30454.7	335634	13424.9	47889.4	26133.5	588253	25443.1	2879409	31194.8	123534
118	30505.8	335752	13424.9	47889.4	26092.8	588417	25414.3	2.87871e+06	31249.1	123988
119	30373.8	336158	13424.9	47889.4	25996.8	588968	25366.1	2880188	31133.8	124169
120	30361.7	336468	13424.9	47889.4	25859.8	589216	25290.2	2.87935e+06	31084	124242
121	30362.4	336883	13424.9	47889.4	25952.2	589136	25431.6	2878254	31141.9	124681

## Sheet: cases11-15
Cycle	ROX	FAM	ROX	FAM	ROX	FAM	ROX	FAM	ROX	FAM
1	1.01515e+06	41748.4	1379951	71631	284307	24442.6	114463	44315.9	609607	4337.53
2	1.25364e+06	48234.7	1.72973e+06	79381.8	348924	23695.9	128247	44366.4	749737	7038.96
3	1.6328e+06	57069.6	2.18287e+06	88665.3	409206	22769.8	133462	44926.9	942797	10042.7
4	1.82775e+06	61683.8	2.36514e+06	92587.7	418558	22016.1	131294	45247.9	1.02887e+06	10749.3
5	1.93422e+06	63615.4	2.44982e+06	95049.7	424553	21772.6	129314	45783.3	1067165	10986
6	1.99562e+06	64740.4	2502273	96565.8	429704	21908.4	128021	45957.5	1.09162e+06	11069.7
7	2.03555e+06	66016.6	2539223	97072.3	430904	21690.1	127214	46482.8	1110806	10992
8	2.06011e+06	66830.4	2554925	97539.3	430809	21088	126502	46696.5	1.12128e+06	11061.1
9	2.08166e+06	67268.3	2.57154e+06	97931.9	430908	20733.2	125823	47439.4	1.13678e+06	11254.4
10	2098559	67812.7	2.58128e+06	98681.1	431138	20427.9	125251	47560.5	1.14596e+06	11517.5
11	2107879	68390	2.58868e+06	98766.5	430982	20320.9	124700	47561.3	1.15258e+06	11782.2
12	2.11834e+06	68610.4	2.59e+06	98111	430462	20493.7	124243	47665	1.1566e+06	11728.3
13	2125959	68523.3	2596718	97951.5	429588	20568.9	123711	48154.6	1.15688e+06	11139.6
14	2.1331e+06	68622.6	2.60234e+06	98145	429065	20922.9	123429	48888.4	1.15478e+06	10468.2
15	2.1404e+06	68728.5	2.60838e+06	98590.7	428728	21027	123060	49028.7	1156518	10359.6
16	2.15123e+06	68950.1	2.6168e+06	98949	428708	20624.6	123270	48819.7	1165509	10410
17	2.15594e+06	69296.9	2.62165e+06	99012.4	428334	20427.7	123127	48667.8	1.17316e+06	10469.4
18	2.16542e+06	69514.5	2.62908e+06	98761.8	427716	20515.5	123055	48849.1	1.17593e+06	10357.1
19	2172203	69801.9	2633419	98769.5	427140	20796.5	122608	48815.2	1.18162e+06	10478.1
20	2.17818e+06	70524	2635419	98830.1	426593	20624.4	122436	49089.4	1.18431e+06	10457.1
21	2.18404e+06	70742.3	2.64198e+06	98731.3	426398	20192.9	122460	49129.5	1183725	10023.6
22	2.18507e+06	70651.4	2.64643e+06	98854.7	425778	20007.8	121966	49002.1	1.18775e+06	10486
23	2.19156e+06	70666.8	2.64971e+06	99187.1	425743	19947.7	121468	49164.2	1.18672e+06	10714.8
24	2.19222e+06	70592.6	2.64862e+06	99272.2	425230	19814.9	121438	49238.5	1.18731e+06	10734.8
25	2193052	70806.3	2644782	99089.8	424639	19833.9	121041	49433.5	1.19126e+06	10713.6
26	2.20076e+06	70855.6	2.64368e+06	99019.8	423726	20294	120878	49284.3	1.19201e+06	10347.3
27	2.20217e+06	70590.4	2644222	99143.6	423467	20256.3	120725	49193	1.1929e+06	10347
28	2.20719e+06	70803.8	2.64822e+06	99427.5	423298	19966.7	120451	49341.8	1.19507e+06	10415.5
29	2.20814e+06	71167.8	2.65225e+06	99472.9	422990	19852.9	120227	49276.2	1.19401e+06	10297.5
30	2.20839e+06	71281.4	2.64977e+06	99239.7	422600	19965.9	120394	48895.1	1.19275e+06	10493.6
31	2.20502e+06	71285.6	2.65e+06	99227.3	421912	20026.7	120336	48766.9	1.19642e+06	10575.1
32	2203795	71497.4	2652770	99417.4	421579	20021	119905	49311.2	1.19479e+06	10358.5
33	2.20703e+06	71487	2650582	99542.4	421093	20257.1	119642	49667.2	1192934	10407.4
34	2.20448e+06	71095.7	2651763	99703.3	420673	20237.5	119573	49634.3	1.19446e+06	10468.5
35	2201227	71012.7	2.65304e+06	99722.1	420319	20225.3	119380	49599.4	1.1949e+06	10389.4
36	2.20261e+06	71056.5	2.65514e+06	99599	420004	20105.8	119218	49624.1	1.19634e+06	10316.8
37	2.19976e+06	71062.4	2.6557e+06	99595.6	419841	19987.4	119028	49451.5	1.1979e+06	10439.9
38	2198339	71440.1	2.65699e+06	99540.3	419722	19936.4	118633	49243.9	1195647	10458.1
39	2.1996e+06	71709.1	2.65634e+06	99432.2	419304	19950	118617	49299	1.19403e+06	10151.2
40	2.19693e+06	71546.7	2.65388e+06	99629	418857	20220.2	118358	49471.8	1.19468e+06	10472
41	2.19322e+06	70844.2	2.65486e+06	99641	418658	19842.4	118137	49595.2	1.19407e+06	10513.9
42	2.19256e+06	71229	2.65345e+06	99449.4	418370	19649.1	118183	49658.7	1.19498e+06	9895.33
43	2.18959e+06	71284.8	2651021	99711.7	418124	19676.4	117987	48972.9	1.1935e+06	9622.69
44	2.18612e+06	70766.2	2651744	99690.3	417824	19943.7	117806	48714.9	1.1942e+06	9729.96
45	2.18647e+06	70699.6	2.65277e+06	99260	417629	20028.1	117439	49039.8	1.19254e+06	9840.76
46	2184703	70623.8	2.65059e+06	99157.6	417197	19795.5	117425	49145.7	1.1913e+06	9847.88
47	2.18304e+06	70340.9	2.65161e+06	99298.9	417050	19655	117122	49182.3	1.18979e+06	9894.12
48	2179211	69841.2	2.65151e+06	99645.7	416943	19623.5	117128	49030.6	1.18968e+06	9709.48
49	2.1755e+06	70075.8	2.65229e+06	99631.4	416635	19655.2	116937	49024.9	1.18861e+06	9724.5
50	2.17511e+06	70500.7	2.65194e+06	99193.2	416574	19551.1	116606	49405.4	1188516	9607.72
51	2.17254e+06	70658.2	2.65084e+06	99221.5	416279	19337.9	116384	49751.7	1.18675e+06	9434.17
52	2.17191e+06	70585.3	2.64764e+06	99547	415896	19337.3	116341	49717.4	1.18479e+06	9841.27
53	2167692	70268.4	2.64744e+06	99601.8	415501	19673.1	116121	49496.2	1.18288e+06	10002.8
54	2.16308e+06	69767.8	2.64461e+06	99416.2	415189	19571.1	116017	49346.4	1.18337e+06	9782.41
55	2.16048e+06	69820.8	2.64423e+06	99328.6	415186	19480.3	116075	49148.1	1.18324e+06	9736.22
56	2159482	69930	2640851	99040.5	414692	19530.6	116011	49066.2	1.18254e+06	9785.88
57	2.15727e+06	69826.5	2638787	99190.8	414406	19379.8	115580	48947.4	1.17995e+06	9535.04
58	2153751	69816.8	2635563	99126.9	414029	18942	115266	49199.1	1.1785e+06	9433.52
59	2.14954e+06	69492.3	2631034	98364.1	413859	18978.8	115062	49419.4	1.17776e+06	9557.46
60	2147696	69396.5	2627602	97945.4	413860	19474.6	114985	49253.7	1.17559e+06	9703.53
61	2.1485e+06	69455.1	2623700	97853	413208	19268.7	115019	49120.2	1.17604e+06	9988.87
62	2.14434e+06	69153.6	2.62263e+06	97843.6	412882	19345.8	114772	49150.5	1176902	9977.75
63	2.13707e+06	68678.2	2.62492e+06	97924.9	412599	20028.3	114620	48975.5	1173663	9307.62
64	2132991	68497.2	2.62423e+06	97879.2	412259	19646.9	114483	48751.2	1170713	9264.58
65	2.13368e+06	68256.8	2622844	97878.6	412172	19483.4	114284	48629.5	1.17028e+06	9340.28
66	2.13033e+06	68329	2620471	97577.6	412063	19621.4	114127	48990.3	1.16851e+06	9375.78
67	2.12678e+06	68482.8	2.62105e+06	97578.3	411116	19557	113927	49165.1	1.1667e+06	9052.28
68	2125899	68465.9	2621558	97452.1	410950	19408.5	113554	48724.5	1165299	9111.29
69	2124550	68462.1	2.61887e+06	97379.7	411096	19400.6	113506	48578.3	1.16567e+06	9166.13
70	2.1215e+06	67920.1	2.61693e+06	97505.8	410735	19691.5	113400	49044.2	1.16322e+06	8972.59
71	2.11738e+06	67629.3	2.61749e+06	97492	410267	19761.6	113301	49065.8	1.1604e+06	8798.43
72	2.11478e+06	67686.6	2614722	97146.9	409738	19864.9	113226	49250.8	1.1586e+06	8758.18
73	2.11264e+06	67399.9	2.61434e+06	97384.2	409349	19637.4	112832	49028.2	1.15956e+06	8817.58
74	2108644	66923.4	2.61104e+06	97437.5	409491	19518.2	112492	48517.6	1.15936e+06	8524.29
75	2.10564e+06	66545.4	2.60697e+06	96920.5	409065	19534.7	112157	48456.1	1.15674e+06	8353.76
76	2.10366e+06	66780.2	2.60327e+06	97033.1	408632	19416.5	112286	49230.1	1.15434e+06	8486.64
77	2.09765e+06	66914.2	2.60359e+06	97111.8	408178	19134.6	112208	49277.2	1.1547e+06	8567.26
78	2.09261e+06	66415.7	2.60084e+06	96572.8	408313	19122.4	112000	49186.7	1.15148e+06	8097.67
79	2.08876e+06	66081.4	2596919	96175.1	407950	19442.7	111833	49012.3	1.14852e+06	7638.94
80	2.08516e+06	66130	2.59633e+06	96850	407379	19406.5	111692	48965.6	1.1478e+06	7736.56
81	2.08451e+06	65924.5	2.59776e+06	97031.5	406885	19412.5	111697	48809.9	1.14548e+06	7787.66
82	2.08144e+06	65865.2	2595384	96508.1	406911	19643.6	111478	48776.5	1.14425e+06	7471.84
83	2.07516e+06	65165.4	2.59455e+06	96474.9	406532	19222.7	111085	48597.2	1.14278e+06	7514.42
84	2.07005e+06	65043.5	2.59168e+06	96525.5	406313	19118.4	110901	48592.2	1.14038e+06	7499.84
85	2.06617e+06	65174.4	2.58819e+06	96144.7	405829	19526.1	110664	48928.8	1.1397e+06	7576.17
86	2.06391e+06	64894.8	2.58866e+06	96284.9	405340	20306.4	110621	48696.6	1.13781e+06	7370.7
87	2.06076e+06	64789.5	2.58504e+06	96308.3	405113	20501.1	110721	48446.4	1.13706e+06	7478.91
88	2.05681e+06	64495.1	2.5807e+06	95603.4	405113	20501.1	110721	48446.4	1.13706e+06	7478.91
89	2.05419e+06	64595.1	2.5796e+06	95384.7	405113	20501.1	110721	48446.4	1.13706e+06	7478.91
90	2.0498e+06	64411.4	2578951	95219.1	405113	20501.1	110721	48446.4	1.13706e+06	7478.91
91	2.04344e+06	63887.8	2.57784e+06	95087.8	405113	20501.1	110721	48446.4	1.13706e+06	7478.91
92	2.03879e+06	63386.2	2.5744e+06	95042.4	405113	20501.1	110721	48446.4	1.13706e+06	7478.91
93	2.036e+06	63047.3	2.57287e+06	95145.7	405113	20501.1	110721	48446.4	1.13706e+06	7478.91
94	2032043	63203.7	2.57354e+06	94915.8	405113	20501.1	110721	48446.4	1.13706e+06	7478.91
95	2.02913e+06	63259.6	2.57127e+06	94702.9	405113	20501.1	110721	48446.4	1.13706e+06	7478.91
96	2027618	63281.8	2.56712e+06	94561.4	405113	20501.1	110721	48446.4	1.13706e+06	7478.91
97	2.02346e+06	62831.7	2.5653e+06	94432.9	405113	20501.1	110721	48446.4	1.13706e+06	7478.91
98	2.01795e+06	62654.8	2.56425e+06	94508.7	405113	20501.1	110721	48446.4	1.13706e+06	7478.91
99	2013207	62267.2	2.56032e+06	94269.4	405113	20501.1	110721	48446.4	1.13706e+06	7478.91
100	2.00798e+06	62157.7	2.55728e+06	94307.5	405113	20501.1	110721	48446.4	1.13706e+06	7478.91
101	1999162	61651.5	2555531	94377.6	405113	20501.1	110721	48446.4	1.13706e+06	7478.91
102	1.99509e+06	61249.9	2.55356e+06	94241.2	405113	20501.1	110721	48446.4	1.13706e+06	7478.91
103	1.99639e+06	61383.8	2.54785e+06	93674.4	405113	20501.1	110721	48446.4	1.13706e+06	7478.91
104	1.99094e+06	61239.9	2.54459e+06	93364.4	405113	20501.1	110721	48446.4	1.13706e+06	7478.91
105	1985988	61044.5	2.54831e+06	93357.8	405113	20501.1	110721	48446.4	1.13706e+06	7478.91
106	1.98191e+06	60573.4	2.5446e+06	92805.7	405113	20501.1	110721	48446.4	1.13706e+06	7478.91
107	1.97551e+06	59945	2537915	92809.1	405113	20501.1	110721	48446.4	1.13706e+06	7478.91
108	1.97065e+06	59451.4	2534197	92929.5	405113	20501.1	110721	48446.4	1.13706e+06	7478.91
109	1.96661e+06	59456.7	2536062	93094.7	405113	20501.1	110721	48446.4	1.13706e+06	7478.91
110	1.96083e+06	59310.1	2.53175e+06	92822.3	405113	20501.1	110721	48446.4	1.13706e+06	7478.91
111	1.95617e+06	58567.9	2526988	92378.6	405113	20501.1	110721	48446.4	1.13706e+06	7478.91
112	1.95258e+06	58452.6	2.52574e+06	92217.4	405113	20501.1	110721	48446.4	1.13706e+06	7478.91
113	1.94822e+06	58435.3	2.5269e+06	92308.8	405113	20501.1	110721	48446.4	1.13706e+06	7478.91
114	1.94344e+06	58627.3	2523670	92017.9	405113	20501.1	110721	48446.4	1.13706e+06	7478.91
115	1.93943e+06	58293.6	2.51965e+06	92026.3	405113	20501.1	110721	48446.4	1.13706e+06	7478.91
116	1.93561e+06	57877.3	2.5182e+06	91924.3	405113	20501.1	110721	48446.4	1.13706e+06	7478.91
117	1.92523e+06	57497.1	2.51369e+06	91411.6	405113	20501.1	110721	48446.4	1.13706e+06	7478.91
118	1.91995e+06	56946.4	2.50897e+06	90984.1	405113	20501.1	110721	48446.4	1.13706e+06	7478.91
119	1918736	56905.6	2.50641e+06	90585.6	405113	20501.1	110721	48446.4	1.13706e+06	7478.91
120	1.91508e+06	56789.8	2.50472e+06	90690.7	405113	20501.1	110721	48446.4	1.13706e+06	7478.91
121	1.9113e+06	56250.3	2.50268e+06	90879.2	405113	20501.1	110721	48446.4	1.13706e+06	7478.91

## Sheet: cases16-20
Cycle	ROX	FAM	ROX	FAM	ROX	FAM	ROX	FAM	ROX	FAM
1	364046	51783.4	64640.5	44224.8	1.45557e+06	87660.6	2262525	147523	2189139	146493
2	443111	51742.7	66149.5	44921.5	1.82483e+06	99724.4	2.76422e+06	157367	2.64701e+06	158206
3	533809	52051.9	63586.5	46246.9	2.46164e+06	118892	3.37227e+06	170696	3304812	179973
4	567935	53665.4	61107.2	47154.6	2837057	129260	3.63225e+06	177912	3.71808e+06	194404
5	584163	55537.6	59974.2	47957	3.05e+06	135512	3.77456e+06	182519	3996290	203218
6	593858	57686.8	59224.9	48407.5	3178307	139845	3875814	186455	4.16754e+06	209209
7	600171	58803.6	58853.4	48806.9	3261630	142391	3952728	189692	4278750	213329
8	604367	60129.7	58526.1	49099.7	3.31843e+06	144472	4012182	192157	4.35404e+06	216212
9	607790	61692.7	58177.1	49756.5	3.36247e+06	146160	4.06724e+06	194440	4409235	218323
10	610557	62856.5	57963.1	49780.3	3.39355e+06	146931	4.11353e+06	196683	4.44824e+06	219274
11	612977	64186.5	57913.2	49700.9	3.41678e+06	148153	4.15372e+06	198223	4458704	219210
12	615287	65240.4	57949.3	50001.1	3441072	148591	4186711	199746	4.45439e+06	218390
13	617453	66049.6	57868	49956.5	3.45492e+06	148643	4223257	201419	4.44976e+06	218287
14	619221	66733.3	57737.7	50011.2	3.45996e+06	148438	4.25582e+06	203169	4447908	218296
15	620841	67546.3	57575.1	50153.2	3.46336e+06	148806	4.28591e+06	204525	4.44511e+06	217794
16	622465	68757.2	57491.5	50090.7	3.47215e+06	149010	4314625	205752	4.44138e+06	217222
17	625033	69737.5	57472.2	50229.3	3.47984e+06	149204	4.33369e+06	206935	4445695	217297
18	626404	70459.1	57522.2	50382.4	3486825	149815	4.35704e+06	207930	4447353	217397
19	627443	71067.8	57552	50290.5	3.49536e+06	149852	4378660	208617	4440128	217038
20	628104	71295.5	57856.7	50394.5	3.49439e+06	149309	4394055	209303	4.43378e+06	216362
21	628488	71392.8	57829.4	50531.5	3499157	149483	4400625	209729	4433719	216127
22	628698	72060.3	57863.5	50547.2	3.50397e+06	149875	4.40594e+06	209989	4439176	216244
23	628493	72393	57765	50213.2	3.50126e+06	149905	4.41419e+06	210257	4436452	216408
24	628301	73473.3	57613.4	49986.8	3.49762e+06	149566	4.42231e+06	210970	4.43831e+06	216966
25	628650	73609	57582	50208.9	3.50215e+06	149658	4.43965e+06	212013	4440122	217237
26	629063	74090	57521.3	50308.6	3.50545e+06	150132	4.45676e+06	212694	4.41104e+06	216853
27	629321	74276.6	57392.6	50224.3	3.51097e+06	150186	4.46515e+06	212993	4399949	214910
28	628934	74750.8	57210.8	50061.5	3.51289e+06	149905	4.47295e+06	213100	4.40201e+06	214305
29	628325	74959.5	57124.6	50238.7	3509664	149627	4476135	213128	4399596	214197
30	627781	75276.6	57360.2	50119	3.50644e+06	149310	4.47486e+06	213434	4396007	214610
31	627457	75102.1	57423.4	49927.7	3508161	149415	4478844	213608	4.40028e+06	214811
32	627293	75571.5	57284.4	49720.6	3509574	149564	4481725	213820	4.39844e+06	214430
33	626862	75914.4	57149.8	49787.1	3.5089e+06	149739	4484562	214047	4.39622e+06	214013
34	625902	76112.4	57146.7	49729.6	3.50874e+06	149885	4.48434e+06	214062	4.39872e+06	214082
35	625129	76621.4	57046.6	49536.5	3510221	150130	4481466	213932	4395690	213968
36	624490	76869.2	56985.8	49617.8	3511815	150189	4.48609e+06	213934	4390519	213801
37	623730	77123.8	56783.9	49701.4	3.51318e+06	150122	4483720	213963	4388819	213863
38	622851	77350.4	56690.5	49614.8	3509538	150061	4.47992e+06	213793	4384297	213711
39	621377	77360.3	56887.6	49604.1	3.50873e+06	150025	4475170	212914	4.37816e+06	212962
40	620670	77711.3	56923.4	49450.5	3508688	149848	4.4747e+06	212538	4.37481e+06	213168
41	619765	77887.6	56808.3	49517.6	3.50984e+06	149981	4.47258e+06	213009	4.37577e+06	213402
42	619055	78325	56725.3	49355.5	3.50327e+06	149952	4.46898e+06	213027	4369393	213185
43	618495	78687.3	56618.9	49113	3.49741e+06	149537	4464019	212302	4362853	212982
44	617587	78767.7	56624.6	49052.2	3.49519e+06	149376	4462140	212060	4358482	212524
45	616657	78913.4	56656.3	49016.5	3.49246e+06	149005	4.45623e+06	211552	4353015	211897
46	616049	79027.3	56520.3	49021.7	3.49749e+06	149362	4450879	211954	4.35007e+06	211611
47	615142	79055.5	56427.6	49064	3.49767e+06	149488	4450284	211905	4.34747e+06	211179
48	614125	79244.9	56537.3	48945.3	3.49659e+06	149288	4444691	210706	4.33898e+06	210972
49	613272	79677.9	56544.3	49083.7	3.49425e+06	149214	4438866	210297	4332915	211129
50	612526	79916.4	56510.7	48921.2	3.49372e+06	148826	4436747	210197	4.3316e+06	210878
51	611203	79922.3	56597.8	48804.7	3492209	148664	4.43236e+06	210053	4326365	210338
52	609836	80524.5	56565.4	48796	3.49204e+06	148731	4426565	209533	4.3215e+06	210345
53	609112	80737.2	56558.6	48662.7	3.49015e+06	148648	4422794	209655	4320220	209841
54	607550	80717.1	56473.7	48660.1	3.48593e+06	148434	4417728	209735	4.31589e+06	209240
55	606215	80679.6	56380	48594.7	3.48119e+06	148494	4.41112e+06	209169	4312174	209340
56	605025	80985	56294.2	47985.3	3.47731e+06	148489	4.40401e+06	208777	4.3013e+06	209431
57	603888	81778.8	56339	47781.3	3475065	147956	4.39754e+06	208003	4293736	208556
58	602830	81927.1	56320.4	48273.2	3.47108e+06	147705	4.3942e+06	208199	4288955	207987
59	601787	82192.4	56233.6	48598.1	3.4706e+06	147523	4.39347e+06	208265	4283586	207727
60	600675	82350.4	56212.2	48516.7	3.46562e+06	147437	4.38119e+06	207339	4.2762e+06	207638
61	599563	82488.7	56139.9	48326.2	3461446	147297	4373877	206848	4270601	206510
62	598356	82890.6	56127.6	48173.9	3.4639e+06	147374	4.3722e+06	206780	4.26917e+06	206389
63	596752	83377.2	56090	48064.5	3.45909e+06	147345	4368006	205983	4264674	206292
64	595712	83638.1	56216.3	48135	3.4539e+06	147133	4.36665e+06	205779	4261735	206287
65	594435	83490	56223.8	48004.6	3.45337e+06	146803	4361388	205721	4.25599e+06	206443
66	592921	83624.7	56111.3	47985.8	3.44997e+06	146782	4352450	205742	4.24558e+06	205915
67	591669	84253.2	55993.6	47902.6	3.44455e+06	146395	4341544	204929	4237595	205228
68	590572	84530.5	55936	48136.6	3440497	146035	4335132	204350	4.23175e+06	205221
69	589299	84687.9	56006.2	48007.1	3.43856e+06	145740	4.33393e+06	204612	4.22858e+06	204969
70	587906	85097.9	55948.9	47804.4	3.4342e+06	145502	4.3306e+06	204717	4223342	204265
71	586462	85400.9	55887	47504.7	3431969	145576	4.32389e+06	203926	4.21978e+06	204034
72	585243	85902.6	55821.8	47328.4	3.42743e+06	145585	4.31202e+06	203756	4216296	203923
73	583638	85915.5	55826.3	47451.9	3.42216e+06	144952	4304877	202835	4.20496e+06	203680
74	582211	86323	55728.9	47360.2	3.41729e+06	144905	4.30183e+06	202114	4.19767e+06	203148
75	580770	87055.6	55653.4	47389.8	3.41513e+06	144959	4297203	202120	4.19387e+06	203137
76	579216	87484.1	55658.5	47220	3.41252e+06	144333	4.29184e+06	201991	4.18819e+06	202473
77	577732	87594.9	55596.6	47158.1	3.40852e+06	144041	4.27973e+06	201436	4.1826e+06	201958
78	576043	87807.8	55537.8	47491.7	3.40194e+06	144029	4.27223e+06	200460	4.17723e+06	201393
79	574453	87901.9	55522.9	47452.8	3.39646e+06	143543	4268254	200551	4.1719e+06	201244
80	572736	88550.6	55450.9	47281.4	3.39422e+06	143306	4262525	200617	4.16669e+06	201009
81	571279	88821.8	55384.1	47376.6	3.38954e+06	143234	4256768	200162	4.16064e+06	200219
82	569819	89057.4	55314.8	47546	3.38687e+06	142936	4.25228e+06	199737	4.15513e+06	200236
83	568270	89575.9	55183.3	47305.3	3.38587e+06	142963	4.24211e+06	199253	4.1493e+06	200138
84	566575	89984.9	55136.2	47123.3	3.38084e+06	142705	4235566	198684	4.14025e+06	199781
85	564971	90452.8	55118	47227.9	3374968	142066	4.23319e+06	198237	4.1332e+06	199312
86	563482	90788.9	55145.8	47163.2	3.3689e+06	141892	4226545	198045	4.12727e+06	199095
87	561994	91024.1	55286.1	47352.2	3.36359e+06	141782	4.22066e+06	198208	4.12191e+06	198480
