# Supplementary material for: DNA computing for gastric cancer analysis and functional classification
Source: Front Genet. 2022 Nov 24;13:1064715. doi: 10.3389/fgene.2022.1064715 (PMC9729876; doi:10.3389/fgene.2022.1064715)
Supplement: Supplementary file 3 [file Table4.XLSX]

## Sheet: Lymph node examined count
id	hsa-mir-99a	hsa-mir-451a	lymph_node_examined_count
TCGA-3M-AB46	518.12	1142.36	1
TCGA-3M-AB47	1359.12	240.85	2
TCGA-B7-5816	290.002	757.784	2
TCGA-B7-5818	76.507	125.06	2
TCGA-B7-A5TI	659.969	218.943	2
TCGA-B7-A5TJ	650.707	333.701	2
TCGA-B7-A5TK	167.848	86.9886	2
TCGA-B7-A5TK	158.108	50.2757	2
TCGA-B7-A5TN	393.791	39.2291	2
TCGA-BR-4183	924.299	118.893	3
TCGA-BR-4184	318.355	100.421	3
TCGA-BR-4187	1014.98	261.164	3
TCGA-BR-4188	1017.72	96.6148	3
TCGA-BR-4191	277.39	542.513	3
TCGA-BR-4201	298.822	259.544	3
TCGA-BR-4253	83.3793	260.56	3
TCGA-BR-4255	1302.93	39.2114	3
TCGA-BR-4256	452.533	538.817	3
TCGA-BR-4257	126.752	172.844	3
TCGA-BR-4267	116.77	745.9	3
TCGA-BR-4279	754.914	219.07	3
TCGA-BR-4280	31.5986	81.2536	4
TCGA-BR-4292	57.7293	380.051	4
TCGA-BR-4294	227.316	51.1322	4
TCGA-BR-4357	175.225	262.013	4
TCGA-BR-4361	358.967	217.672	4
TCGA-BR-4362	180.359	92.5526	4
TCGA-BR-4363	442.758	76.8343	4
TCGA-BR-4366	163.058	359.009	4
TCGA-BR-4367	502.348	125.847	4
TCGA-BR-4368	307.015	100.24	4
TCGA-BR-4369	511.931	65.8922	5
TCGA-BR-4370	258.054	69.9911	5
TCGA-BR-4371	88.3093	433.518	5
TCGA-BR-6452	141.651	153.22	5
TCGA-BR-6453	654.639	1606.16	5
TCGA-BR-6453	2160.77	683.063	5
TCGA-BR-6454	687.999	2651.29	5
TCGA-BR-6454	796.824	224.335	5
TCGA-BR-6455	652.804	253.263	5
TCGA-BR-6456	530.996	77.6779	5
TCGA-BR-6457	1086.44	252.839	5
TCGA-BR-6457	331.074	1692.03	5
TCGA-BR-6458	602.592	426.078	5
TCGA-BR-6458	102.737	1193.79	5
TCGA-BR-6563	1520.99	27.235	5
TCGA-BR-6564	1126.43	5861.74	5
TCGA-BR-6564	1165.35	45.2158	5
TCGA-BR-6565	533.384	64.4904	5
TCGA-BR-6566	215.475	270.89	6
TCGA-BR-6705	1774.73	198.733	6
TCGA-BR-6706	1065.71	90.0927	6
TCGA-BR-6707	424.415	181.295	6
TCGA-BR-6709	413.88	81.9844	6
TCGA-BR-6710	265.313	342.808	6
TCGA-BR-6801	503.954	152.147	6
TCGA-BR-6802	202.323	1363.47	6
TCGA-BR-6802	402.815	994.563	6
TCGA-BR-6803	1105	89.588	6
TCGA-BR-6852	103.08	272.607	6
TCGA-BR-6852	253.683	94.3373	6
TCGA-BR-7196	903.732	67.0667	7
TCGA-BR-7197	821.945	277.661	7
TCGA-BR-7703	256.238	385.12	7
TCGA-BR-7703	144.763	177.576	7
TCGA-BR-7704	102.169	119.157	7
TCGA-BR-7704	649.026	1207.97	7
TCGA-BR-7707	276.375	205.825	7
TCGA-BR-7715	423.541	241.719	7
TCGA-BR-7715	252.11	750.509	7
TCGA-BR-7716	124.189	353.17	7
TCGA-BR-7716	240.784	64.2506	7
TCGA-BR-7717	229.802	609.333	7
TCGA-BR-7717	401.723	698.691	7
TCGA-BR-7722	704.671	96.7682	7
TCGA-BR-7723	275.258	523.996	8
TCGA-BR-7851	727.887	1505.9	8
TCGA-BR-7851	372.311	96.0942	8
TCGA-BR-7901	768.316	142.564	8
TCGA-BR-7957	761.416	41.3742	8
TCGA-BR-7958	206.206	513.517	8
TCGA-BR-7959	620.224	176.938	8
TCGA-BR-8058	805.245	93.8996	8
TCGA-BR-8059	331.32	125.725	8
TCGA-BR-8060	714.63	4114.82	8
TCGA-BR-8060	208.346	312.758	8
TCGA-BR-8077	136.689	1183.47	8
TCGA-BR-8078	195.494	44.3026	8
TCGA-BR-8080	728.746	200.304	8
TCGA-BR-8081	662.642	417.996	8
TCGA-BR-8284	481.782	60.2916	8
TCGA-BR-8285	180.886	51.1749	8
TCGA-BR-8285	227.689	73.8093	8
TCGA-BR-8286	530.218	124.959	8
TCGA-BR-8289	800.565	29.2945	8
TCGA-BR-8291	2130.94	96.1979	8
TCGA-BR-8295	156.379	1161.37	9
TCGA-BR-8296	319.276	416.995	9
TCGA-BR-8297	670.601	44.1297	9
TCGA-BR-8360	209.241	99.3602	9
TCGA-BR-8361	189.459	78.5433	9
TCGA-BR-8362	772.738	31.4661	9
TCGA-BR-8363	328.586	108.135	9
TCGA-BR-8364	1646.11	88.9892	9
TCGA-BR-8365	1069.66	94.9478	10
TCGA-BR-8366	389.686	38.0182	10
TCGA-BR-8367	1018.67	45.6939	10
TCGA-BR-8368	82.5711	192.8	10
TCGA-BR-8369	1060.1	248.859	10
TCGA-BR-8370	467.636	28.5425	10
TCGA-BR-8371	2422.72	47.2327	10
TCGA-BR-8372	205.119	132.763	10
TCGA-BR-8373	964.793	274.187	10
TCGA-BR-8380	895.824	100.359	10
TCGA-BR-8381	685.82	148.467	10
TCGA-BR-8382	258.068	55.157	10
TCGA-BR-8384	1165.46	29.5054	10
TCGA-BR-8483	1615.48	55.9363	10
TCGA-BR-8484	616.81	152.52	10
TCGA-BR-8485	508.539	224.833	10
TCGA-BR-8486	300.311	341.661	11
TCGA-BR-8487	180.29	43.4795	11
TCGA-BR-8588	842.791	126.062	11
TCGA-BR-8589	406.19	476.908	11
TCGA-BR-8590	821.542	38.8316	11
TCGA-BR-8591	276.915	303.287	11
TCGA-BR-8592	1734.82	57.4139	11
TCGA-BR-8676	335.89	666.134	11
TCGA-BR-8677	1199.08	282.203	11
TCGA-BR-8678	509.196	38.1579	11
TCGA-BR-8679	386.17	368.817	11
TCGA-BR-8680	292.447	22.6899	11
TCGA-BR-8682	814.943	105.004	11
TCGA-BR-8683	403.108	73.2305	12
TCGA-BR-8686	786.822	174.641	12
TCGA-BR-8687	793.958	273.843	12
TCGA-BR-8690	507.083	201.004	12
TCGA-BR-A44T	1144.07	249.501	12
TCGA-BR-A44U	220.707	419.07	12
TCGA-BR-A44U	249.675	686.416	12
TCGA-BR-A452	130.25	809.003	12
TCGA-BR-A453	297.056	337.018	12
TCGA-BR-A4CQ	282.637	113.226	12
TCGA-BR-A4CQ	297.913	177.341	12
TCGA-BR-A4CR	68.4284	241.734	12
TCGA-BR-A4CS	302.299	2266.66	13
TCGA-BR-A4IU	1419.14	94.7199	13
TCGA-BR-A4IV	851.7	448.557	13
TCGA-BR-A4IY	321.254	216.525	13
TCGA-BR-A4IZ	1343.74	5167.15	13
TCGA-BR-A4J1	269.722	501.559	13
TCGA-BR-A4J2	951.28	675.414	14
TCGA-BR-A4J4	295.07	372.482	14
TCGA-BR-A4J5	857.114	430.5	14
TCGA-BR-A4J6	1854.36	68.5965	14
TCGA-BR-A4J7	991.186	255.928	14
TCGA-BR-A4J8	976.788	303.453	14
TCGA-BR-A4J9	1034.64	57.2056	14
TCGA-BR-A4PD	195.582	179.126	14
TCGA-BR-A4PE	39.9874	253.254	14
TCGA-BR-A4PF	136.611	157.705	14
TCGA-BR-A4QI	303.818	129.398	15
TCGA-BR-A4QL	169.8	429.794	15
TCGA-BR-A4QM	436.057	177.025	15
TCGA-CD-5798	353.893	151.357	15
TCGA-CD-5799	473.808	177.418	15
TCGA-CD-5800	314.701	826.48	15
TCGA-CD-5801	378.355	183.601	15
TCGA-CD-5802	493.764	67.4871	15
TCGA-CD-5803	649.274	203.685	15
TCGA-CD-5804	247.07	111.154	15
TCGA-CD-5813	904.407	93.7495	15
TCGA-CD-8524	816.758	138.714	15
TCGA-CD-8525	619.258	146.122	15
TCGA-CD-8526	579.139	117.317	15
TCGA-CD-8527	165.679	48.4269	15
TCGA-CD-8528	255.47	25.9569	15
TCGA-CD-8529	267.887	318.372	15
TCGA-CD-8530	3359.24	84.427	15
TCGA-CD-8531	94.812	82.8727	15
TCGA-CD-8532	768.759	92.1681	15
TCGA-CD-8533	776.408	53.0913	15
TCGA-CD-8534	661.99	49.1012	15
TCGA-CD-8535	195.126	50.9518	15
TCGA-CD-8536	151.716	450.645	15
TCGA-CD-A486	185.461	154.869	15
TCGA-CD-A487	196.339	103.308	15
TCGA-CD-A489	426.396	29.642	15
TCGA-CD-A48A	161.529	58.3191	15
TCGA-CD-A48A	211.495	119.281	15
TCGA-CD-A48C	290.883	268.039	15
TCGA-CD-A4MG	203.06	417.539	15
TCGA-CD-A4MH	734.942	128.758	15
TCGA-CD-A4MI	574.412	76.7717	15
TCGA-CD-A4MJ	78.1597	244.387	15
TCGA-CG-4300	318.858	82.7038	15
TCGA-CG-4301	165.882	110.012	15
TCGA-CG-4304	311.016	241.672	15
TCGA-CG-4305	533.069	106.788	15
TCGA-CG-4306	135.896	469.21	15
TCGA-CG-4436	40.208	748.056	15
TCGA-CG-4437	219.538	168.292	15
TCGA-CG-4438	250.028	27.042	15
TCGA-CG-4440	133.629	120.454	15
TCGA-CG-4441	426.268	176.995	15
TCGA-CG-4442	31.8358	293.799	15
TCGA-CG-4443	256.136	55.2116	15
TCGA-CG-4444	365.027	379.157	16
TCGA-CG-4449	410.09	33.9773	16
TCGA-CG-4455	524.804	350.029	16
TCGA-CG-4460	114.274	285.359	16
TCGA-CG-4462	663.278	155.64	16
TCGA-CG-4465	187.669	164.646	16
TCGA-CG-4466	89.0203	791.973	16
TCGA-CG-4469	14.8853	107.505	16
TCGA-CG-4472	273.573	29.529	16
TCGA-CG-4474	632.959	104.126	16
TCGA-CG-4475	264.573	206.854	17
TCGA-CG-4476	749.314	63.5598	17
TCGA-CG-4477	434.84	341.66	17
TCGA-CG-5716	513.915	827.937	17
TCGA-CG-5717	864.105	635.629	17
TCGA-CG-5718	104.459	187.557	17
TCGA-CG-5719	992.766	791.665	17
TCGA-CG-5720	255.329	791.461	17
TCGA-CG-5720	329.713	649.207	17
TCGA-CG-5721	298.386	717.559	17
TCGA-CG-5721	295.019	477.418	17
TCGA-CG-5722	662.731	1172.8	17
TCGA-CG-5722	735.76	519.962	17
TCGA-CG-5723	427.787	514.837	17
TCGA-CG-5724	190.637	706.006	17
TCGA-CG-5725	775.633	155.732	18
TCGA-CG-5725	537.291	387.801	18
TCGA-CG-5726	323.403	564.281	18
TCGA-CG-5727	86.3338	775.434	18
TCGA-CG-5728	238.639	794.266	18
TCGA-CG-5728	469.136	154.278	18
TCGA-CG-5730	167.752	138.82	19
TCGA-CG-5730	482.837	3603.11	19
TCGA-CG-5732	464.032	155.04	19
TCGA-CG-5733	212.019	886.557	19
TCGA-CG-5733	162.429	436.585	19
TCGA-CG-5734	649.581	1267.17	19
TCGA-CG-5734	155.215	1836.01	19
TCGA-D7-5577	225.971	520.844	19
TCGA-D7-5578	585.183	214.965	19
TCGA-D7-5579	956.219	237.756	20
TCGA-D7-6518	1203.93	140.884	20
TCGA-D7-6519	331.993	126.643	20
TCGA-D7-6520	1699.9	88.0702	20
TCGA-D7-6521	525.388	133.562	20
TCGA-D7-6522	1243.53	494.958	20
TCGA-D7-6524	493.987	1064.52	20
TCGA-D7-6525	330.9	162.19	20
TCGA-D7-6526	752.359	804.595	21
TCGA-D7-6527	421.037	848.265	21
TCGA-D7-6528	80.6172	1446.15	21
TCGA-D7-6815	307.266	94.4853	21
TCGA-D7-6817	277.237	441.79	21
TCGA-D7-6818	652.044	1414.21	22
TCGA-D7-6820	23.1504	1235.03	22
TCGA-D7-6822	196.699	333.405	22
TCGA-D7-8570	167.113	190.274	22
TCGA-D7-8572	605.347	377.062	22
TCGA-D7-8573	128.89	377.465	23
TCGA-D7-8574	3965.58	144.4	23
TCGA-D7-8575	194.03	368.025	23
TCGA-D7-8576	361.098	255.813	23
TCGA-D7-8578	654.697	335.408	23
TCGA-D7-8579	759.645	518.574	23
TCGA-D7-A4YT	184.595	360.185	23
TCGA-D7-A4YU	428.186	169.841	23
TCGA-D7-A4YV	321.482	178.444	23
TCGA-D7-A4YY	399.267	103.951	24
TCGA-D7-A4Z0	430.084	1311.36	24
TCGA-D7-A6ET	2029.21	600.011	24
TCGA-D7-A6EV	23.0006	800.264	24
TCGA-D7-A6EY	653.572	244.303	24
TCGA-D7-A6EZ	81.4505	165.273	24
TCGA-D7-A6F0	120.846	155.334	24
TCGA-D7-A6F2	564.037	1147.24	24
TCGA-D7-A747	772.179	58.2194	24
TCGA-D7-A748	830.031	616.864	24
TCGA-D7-A74A	311.105	390.074	25
TCGA-D7-A74B	364.144	45.8757	25
TCGA-EQ-5647	1140.8	89.6281	25
TCGA-EQ-8122	490.877	386.707	25
TCGA-EQ-A4SO	22.7006	1837.49	25
TCGA-F1-6177	18.2411	182.411	26
TCGA-F1-6874	26.0072	954.695	26
TCGA-F1-6875	461.11	496.844	26
TCGA-F1-A448	81.8655	3343.76	26
TCGA-F1-A72C	213.134	1023.97	26
TCGA-FP-7735	381.45	42.6431	26
TCGA-FP-7735	510.442	1360.96	27
TCGA-FP-7829	192.329	86.3478	27
TCGA-FP-7829	162.721	107.054	27
TCGA-FP-7916	684.965	61.5288	27
TCGA-FP-7998	429.728	38.5983	27
TCGA-FP-8099	288.372	120.777	27
TCGA-FP-8209	775.709	331.906	27
TCGA-FP-8210	1736.07	175.463	27
TCGA-FP-8211	184.766	1505.03	27
TCGA-FP-8631	368.756	101.356	27
TCGA-FP-A4BE	47.4982	84.2301	28
TCGA-FP-A4BF	197.188	626.723	28
TCGA-FP-A4BF	248.603	909.006	28
TCGA-FP-A9TM	395.781	430.972	28
TCGA-HF-7131	159.397	2041.04	29
TCGA-HF-7132	93.8023	113.645	29
TCGA-HF-7133	86.6074	781.927	29
TCGA-HF-7134	66.0387	1474.95	29
TCGA-HF-7136	717.609	488.952	29
TCGA-HF-A5NB	13.3242	438.712	29
TCGA-HJ-7597	78.7432	131.725	29
TCGA-HU-8238	375.076	1529.92	29
TCGA-HU-8238	100.417	343.632	30
TCGA-HU-8243	135.823	1289.28	30
TCGA-HU-8244	19.4423	590.943	30
TCGA-HU-8245	57.7746	1570.94	30
TCGA-HU-8245	30.7038	918.482	30
TCGA-HU-8249	47.3872	335.715	31
TCGA-HU-8249	105.528	539.438	31
TCGA-HU-8602	33.9037	926.507	31
TCGA-HU-8604	225.546	1728.18	31
TCGA-HU-8608	61.5072	266.797	32
TCGA-HU-8610	10.016	1151.84	32
TCGA-HU-A4G2	35.4699	984.289	32
TCGA-HU-A4G3	57.7955	302.863	32
TCGA-HU-A4G3	470.483	169.013	32
TCGA-HU-A4G6	32.7863	362.14	32
TCGA-HU-A4G8	45.4746	422.817	32
TCGA-HU-A4G9	998.143	154.713	33
TCGA-HU-A4G9	17.9748	535.649	33
TCGA-HU-A4G9	802.108	212.787	33
TCGA-HU-A4GC	537.141	316.892	33
TCGA-HU-A4GC	286.088	664.113	33
TCGA-HU-A4GD	83.7017	330.004	34
TCGA-HU-A4GD	65.722	203.468	34
TCGA-HU-A4GF	21.041	1128.9	34
TCGA-HU-A4GH	652.836	549.25	34
TCGA-HU-A4GH	734.005	745.611	35
TCGA-HU-A4GH	36.377	468.492	35
TCGA-HU-A4GJ	688.714	1261.23	35
TCGA-HU-A4GN	72.2961	422.028	36
TCGA-HU-A4GN	490.999	448.134	36
TCGA-HU-A4GP	528.256	110.154	36
TCGA-HU-A4GP	73.0235	761.924	36
TCGA-HU-A4GQ	323.827	158.492	36
TCGA-HU-A4GQ	352.025	290.462	36
TCGA-HU-A4GT	53.9877	255.637	37
TCGA-HU-A4GU	19.8559	80.3471	37
TCGA-HU-A4GY	386.091	117.003	37
TCGA-HU-A4GY	902.995	353.046	38
TCGA-HU-A4GY	510.851	181.316	39
TCGA-HU-A4H0	77.182	108.055	39
TCGA-HU-A4H2	196.033	113.278	39
TCGA-HU-A4H3	102.211	2685.55	39
TCGA-HU-A4H4	42.8056	275.53	39
TCGA-HU-A4H5	18.0448	564.802	39
TCGA-HU-A4H6	94.3726	754.745	39
TCGA-HU-A4H8	84.4722	242.327	39
TCGA-HU-A4HB	91.5161	381.832	40
TCGA-HU-A4HB	590.361	189.036	40
TCGA-HU-A4HD	324.457	408.546	40
TCGA-IN-7806	428.802	105.143	40
TCGA-IN-7806	545.042	1031.82	40
TCGA-IN-7808	559.648	336.931	41
TCGA-IN-8462	1230.92	806.355	41
TCGA-IN-8462	358.77	191.774	42
TCGA-IN-8663	982.93	318.212	42
TCGA-IN-8663	94.95	18.3036	42
TCGA-IN-A6RI	37.1932	738.013	42
TCGA-IN-A6RJ	609.237	754.471	43
TCGA-IN-A6RL	524.794	1837.44	43
TCGA-IN-A6RN	219.537	495.406	45
TCGA-IN-A6RO	62.6241	304.92	46
TCGA-IN-A6RP	429.961	93.5602	46
TCGA-IN-A6RR	179.406	1195.25	47
TCGA-IN-A6RS	25.0281	1900.46	47
TCGA-IN-A7NR	860.982	839.712	47
TCGA-IN-A7NT	106.781	1110.38	48
TCGA-IN-A7NU	335.081	210.462	49
TCGA-IN-AB1V	856.28	1844.06	49
TCGA-IN-AB1V	1068.16	402.325	51
TCGA-IP-7968	1016.23	215.222	53
TCGA-IP-7968	280.188	1156.58	53
TCGA-KB-A6F5	406.998	96.6451	53
TCGA-KB-A6F7	50.6932	2872.61	53
TCGA-KB-A93J	108.275	665.972	53
TCGA-R5-A7O7	550.136	1243.55	56
TCGA-R5-A7ZE	89.6417	688.162	58
TCGA-R5-A7ZF	119.051	922.079	60
TCGA-R5-A7ZI	32.05	2368	60
TCGA-R5-A7ZR	41.3887	233.258	60
TCGA-R5-A804	129.807	407.966	60
TCGA-R5-A805	93.6159	21805.9	60
TCGA-RD-A7BS	393.972	578.689	61
TCGA-RD-A7BW	554.365	66.2289	61
TCGA-RD-A7C1	86.0867	774.069	62
TCGA-RD-A8MV	234.522	715.374	62
TCGA-RD-A8MW	137.511	220.731	62
TCGA-RD-A8N0	2005.62	493.373	62
TCGA-RD-A8N1	377.207	148.54	63
TCGA-RD-A8N2	542.463	10.758	63
TCGA-RD-A8N4	351.087	367.573	63
TCGA-RD-A8N5	441.025	2895.47	64
TCGA-RD-A8N6	724.87	81.8954	64
TCGA-RD-A8N9	743.136	351.252	65
TCGA-RD-A8NB	640.746	255.292	67
TCGA-SW-A7EA	411.873	659.87	73
TCGA-SW-A7EA	244.864	208.812	79
TCGA-SW-A7EB	192.686	536.386	81
TCGA-VQ-A8DL	91.7271	615.515	81
TCGA-VQ-A8DT	42.4109	2276.05	81
TCGA-VQ-A8DU	248.999	718.576	81
TCGA-VQ-A8DV	86.5288	6427.56	81
TCGA-VQ-A8DZ	47.0396	452.671	86
TCGA-VQ-A8E0	25.6757	616.758	89
TCGA-VQ-A8E2	393.006	530.558	99
TCGA-VQ-A8E3	52.4582	123.801	99
TCGA-VQ-A8E7	338.286	542.189	105
TCGA-VQ-A8P2	19.2022	986.781	105

## Sheet: tissue prospection collocation
id	Incorrect prediction cases are marked in red.	hsa-mir-125b-1	hsa-mir-203b
TCGA-3M-AB46	0	205.014	54.8675
TCGA-3M-AB47	0	486.586	76.9451
TCGA-B7-5816	0	362.56	263.638
TCGA-B7-5818	0	155.221	162.577
TCGA-BR-4183	0	346.453	444.891
TCGA-BR-4184	0	155.972	363.223
TCGA-BR-4187	0	266.675	72.4984
TCGA-BR-4191	0	76.3334	149.259
TCGA-BR-4201	0	182.528	171.746
TCGA-BR-4253	0	49.1342	10.4224
TCGA-BR-4255	0	358.46	66.9991
TCGA-BR-4256	0	242.33	51.4033
TCGA-BR-4257	0	80.6606	19.5004
TCGA-BR-4267	0	49.4486	424.186
TCGA-BR-4279	0	230.023	94.6381
TCGA-BR-4280	0	17.1535	222.093
TCGA-BR-4292	0	39.8607	322.322
TCGA-BR-4294	0	78.3657	5.55785
TCGA-BR-4357	0	99.4221	279.59
TCGA-BR-4361	0	192.213	597.006
TCGA-BR-4362	0	56.1644	901.004
TCGA-BR-4363	0	170.956	481.175
TCGA-BR-4366	0	84.1133	317.187
TCGA-BR-4367	0	76.4443	135.728
TCGA-BR-4368	0	248.42	135.106
TCGA-BR-4369	0	200.573	261.396
TCGA-BR-4370	0	175.891	206.322
TCGA-BR-4371	0	33.2593	111.247
TCGA-CG-4300	0	92.6681	53.8073
TCGA-CG-4301	0	62.7815	264.95
TCGA-CG-4304	0	107.791	133.194
TCGA-CG-4305	0	181.452	271.744
TCGA-CG-4306	0	84.9352	381.061
TCGA-CG-4436	0	13.091	616.211
TCGA-CG-4437	0	155.817	288.151
TCGA-CG-4438	0	128.561	253.575
TCGA-CG-4440	0	69.6376	11.2926
TCGA-CG-4441	0	211.357	104.864
TCGA-CG-4442	0	39.1126	54.5757
TCGA-CG-4444	0	132.666	182.906
TCGA-CG-4449	0	286.354	229.12
TCGA-CG-4455	0	214.997	157.058
TCGA-CG-4460	0	50.9336	238.996
TCGA-CG-4462	0	176	411.269
TCGA-CG-4465	0	60.6958	293.712
TCGA-CG-4466	0	24.5573	210.272
TCGA-CG-4469	0	8.26963	491.216
TCGA-CG-4472	0	89.0558	223.265
TCGA-CG-4474	0	202.572	152.718
TCGA-CG-4475	0	165.483	308.279
TCGA-CG-4476	0	163.872	266.778
TCGA-CG-4477	0	109.474	439.423
TCGA-CG-5716	0	289.817	119.206
TCGA-CG-5717	0	355.602	100.349
TCGA-CG-5718	0	141.709	148.222
TCGA-CG-5719	0	1155.56	67.0649
TCGA-CG-5720	0	218.459	239.09
TCGA-CG-5720	0	225.709	157.581
TCGA-CG-5721	0	406.378	46.5748
TCGA-CG-5721	0	318.877	90.558
TCGA-CG-5722	0	488.759	645.822
TCGA-CG-5722	0	673.072	76.2875
TCGA-CG-5723	0	468.963	121.593
TCGA-CG-5724	0	402.286	235.718
TCGA-CG-5725	0	784.509	5.58106
TCGA-CG-5725	0	253.379	239.501
TCGA-CG-5726	0	400.992	48.6692
TCGA-CG-5727	0	168.351	102.816
TCGA-CG-5728	0	191.629	107.404
TCGA-CG-5728	0	439.252	159.499
TCGA-CG-5730	0	540.324	39.1838
TCGA-CG-5730	0	128.669	554.774
TCGA-CG-5732	0	226.039	127.871
TCGA-CG-5733	0	167.365	236.465
TCGA-CG-5733	0	284.542	155.776
TCGA-CG-5734	0	180.851	116.295
TCGA-CG-5734	0	521.028	87.6772
TCGA-F1-6177	0	30.0276	151.26
TCGA-F1-6875	0	150.082	29.4447
TCGA-FP-8209	0	306.018	0.688067
TCGA-FP-8210	0	458.091	17.6097
TCGA-HF-7131	0	50.687	18.4518
TCGA-HF-7132	0	106.129	187.605
TCGA-HF-7133	0	54.6217	58.5584
TCGA-HF-7134	0	23.9657	75.3587
TCGA-HF-7136	0	118.088	214.562
TCGA-HF-A5NB	0	9.3763	266.978
TCGA-HJ-7597	0	95.7556	8.26318
TCGA-HU-8238	0	131.869	48.5625
TCGA-HU-8238	0	79.799	59.9447
TCGA-HU-8243	0	73.8322	39.0057
TCGA-HU-8244	0	21.4888	221.028
TCGA-HU-8245	0	19.2995	78.9526
TCGA-HU-8245	0	29.4125	46.7449
TCGA-HU-8249	0	66.0751	50.7243
TCGA-HU-8249	0	96.3516	43.9153
TCGA-HU-8602	0	33.9037	191.147
TCGA-HU-8604	0	145.54	38.7743
TCGA-HU-8608	0	37.5434	0
TCGA-HU-8610	0	77.2665	17.1703
TCGA-HU-A4G2	0	40.7903	0
TCGA-HU-A4G3	0	421.583	0.237378
TCGA-HU-A4G3	0	87.4438	156.498
TCGA-HU-A4G6	0	17.8835	342.021
TCGA-HU-A4G8	0	64.8256	220.6
TCGA-HU-A4G9	0	547.648	0.210472
TCGA-HU-A4G9	0	634.101	0.086143
TCGA-HU-A4G9	0	16.7765	343.918
TCGA-HU-A4GC	0	453.862	0
TCGA-HU-A4GC	0	222.272	88.1518
TCGA-HU-A4GD	0	82.8277	112.088
TCGA-HU-A4GD	0	121.436	160.543
TCGA-HU-A4GF	0	22.8707	323.392
TCGA-HU-A4GH	0	34.5398	62.833
TCGA-HU-A4GH	0	472.283	1.18426
TCGA-HU-A4GH	0	480.759	0.566043
TCGA-HU-A4GJ	0	200.118	137.581
TCGA-HU-A4GN	0	126.066	575.206
TCGA-HU-A4GN	0	467.619	3.89682
TCGA-HU-A4GP	0	390.346	0
TCGA-HU-A4GP	0	84.0459	201.159
TCGA-HU-A4GQ	0	267.056	30.1741
TCGA-HU-A4GQ	0	327.441	49.9942
TCGA-HU-A4GT	0	43.2617	209.873
TCGA-HU-A4GU	0	23.55	267.362
TCGA-HU-A4GY	0	421.716	0
TCGA-HU-A4GY	0	411.887	162.746
TCGA-HU-A4GY	0	408.847	0.379264
TCGA-HU-A4H0	0	53.3258	4.20993
TCGA-HU-A4H2	0	151.942	139.054
TCGA-HU-A4H3	0	135.28	670.386
TCGA-HU-A4H4	0	72.3266	99.3876
TCGA-HU-A4H5	0	43.3075	49.0819
TCGA-HU-A4H6	0	131.65	131.65
TCGA-HU-A4H8	0	72.4047	129.154
TCGA-HU-A4HB	0	409.478	1.50988
TCGA-HU-A4HB	0	116.25	148.404
TCGA-HU-A4HD	0	188.01	16.6591
TCGA-KB-A6F5	0	274.962	88.4779
TCGA-KB-A6F7	0	60.7066	222.8
TCGA-KB-A93J	0	62.0685	45.287
TCGA-R5-A7O7	0	324.832	97.887
TCGA-R5-A7ZE	0	117.591	396.06
TCGA-R5-A7ZF	0	211.001	543.956
TCGA-R5-A7ZI	0	39.4461	36.3644
TCGA-R5-A7ZR	0	26.5705	125.699
TCGA-R5-A804	0	116.562	221.864
TCGA-R5-A805	0	161.227	74.2308
TCGA-RD-A7BS	0	216.753	87.9281
TCGA-RD-A7BW	0	300.509	4.44916
TCGA-RD-A7C1	0	81.1065	279.604
TCGA-RD-A8MV	0	134.809	24.9282
TCGA-RD-A8MW	0	154.947	22.5882
TCGA-RD-A8N0	0	477.055	42.5805
TCGA-RD-A8N1	0	221.17	46.3894
TCGA-RD-A8N2	0	372.291	1.63
TCGA-RD-A8N4	0	320.354	0
TCGA-RD-A8N5	0	326.317	3.40459
TCGA-RD-A8N6	0	328.864	24.3762
TCGA-RD-A8N9	0	355.802	12.8641
TCGA-RD-A8NB	0	561.618	44.2866
TCGA-VQ-A8DL	0	80.5827	396.055
TCGA-VQ-A8DT	0	60.0821	156.012
TCGA-VQ-A8DU	0	151.435	51.751
TCGA-VQ-A8DV	0	65.1511	58.0252
TCGA-VQ-A8DZ	0	89.9889	86.5802
TCGA-VQ-A8E0	0	17.8379	201.622
TCGA-VQ-A8E2	0	279.674	251.798
TCGA-VQ-A8E3	0	60.5518	180.756
TCGA-VQ-A8E7	0	223.543	166.171
TCGA-VQ-A8P2	0	17.602	291.234
TCGA-VQ-A8P3	0	197.739	101.205
TCGA-VQ-A8P5	0	149.474	307.464
TCGA-VQ-A8P8	0	326.667	65.0001
TCGA-VQ-A8PB	0	102.454	71.7175
TCGA-VQ-A8PC	0	189.944	52.94
TCGA-VQ-A8PD	0	271.37	145.632
TCGA-VQ-A8PE	0	125.034	10.2068
TCGA-VQ-A8PF	0	191.663	38.6145
TCGA-VQ-A8PH	0	53.5261	156.861
TCGA-VQ-A8PJ	0	95.1172	178.474
TCGA-VQ-A8PK	0	100.417	288.118
TCGA-VQ-A8PM	0	133.548	40.9782
TCGA-VQ-A8PO	0	105.396	58.3626
TCGA-VQ-A8PP	0	187.825	52.6991
TCGA-VQ-A8PQ	0	848.761	13.1126
TCGA-VQ-A8PU	0	31.3475	60.5698
TCGA-VQ-A91A	0	209.282	27.7121
TCGA-VQ-A91D	0	131.027	377.504
TCGA-VQ-A91E	0	57.3929	297.924
TCGA-VQ-A91K	0	150.062	252.351
TCGA-VQ-A91N	0	104.165	64.8302
TCGA-VQ-A91Q	0	260.524	58.7032
TCGA-VQ-A91S	0	127.405	5.74989
TCGA-VQ-A91U	0	28.5906	62.4596
TCGA-VQ-A91V	0	130.117	168.542
TCGA-VQ-A91W	0	64.291	274.962
TCGA-VQ-A91Y	0	308.244	46.1945
TCGA-VQ-A91Z	0	145.289	124.656
TCGA-VQ-A922	0	161.384	78.0959
TCGA-VQ-A923	0	232.72	25.271
TCGA-VQ-A924	0	249.352	272.906
TCGA-VQ-A925	0	164.422	245.627
TCGA-VQ-A927	0	173.337	195.446
TCGA-VQ-A928	0	378.179	24.9539
TCGA-VQ-A92D	0	112.302	90.677
TCGA-VQ-A94O	0	70.6944	51.7423
TCGA-VQ-A94P	0	336.617	1.3336
TCGA-VQ-A94R	0	502.71	73.1658
TCGA-VQ-A94T	0	89.6503	281.546
TCGA-VQ-A94U	0	292.632	19.0988
TCGA-VQ-AA64	0	186.837	33.0558
TCGA-VQ-AA68	0	146.118	137.86
TCGA-VQ-AA69	0	119.154	715.401
TCGA-VQ-AA6A	0	119.994	188.794
TCGA-VQ-AA6B	0	167.891	20.245
TCGA-VQ-AA6D	0	88.844	70.7839
TCGA-VQ-AA6F	0	74.6266	58.5217
TCGA-VQ-AA6G	0	114.832	13.5923
TCGA-VQ-AA6I	0	120.013	240.874
TCGA-VQ-AA6J	0	218.067	125.415
TCGA-VQ-AA6K	0	423.615	114.592
TCGA-ZQ-A9CR	0	192.784	1.74128
TCGA-B7-A5TI	1	240.03	84.1226
TCGA-B7-A5TJ	1	382.25	175.006
TCGA-B7-A5TK	1	446.014	1.77931
TCGA-B7-A5TK	1	256.579	0.866822
TCGA-B7-A5TN	1	286.179	401.508
TCGA-BR-6452	1	162.25	357.514
TCGA-BR-6453	1	522.287	67.148
TCGA-BR-6453	1	702.314	67.7359
TCGA-BR-6454	1	510.681	19.2519
TCGA-BR-6454	1	377.237	126.286
TCGA-BR-6455	1	410.823	9.02495
TCGA-BR-6456	1	387.104	17.0356
TCGA-BR-6457	1	719.274	30.1042
TCGA-BR-6457	1	341.021	67.6358
TCGA-BR-6458	1	712.285	34.9676
TCGA-BR-6458	1	135.107	225.529
TCGA-BR-6563	1	310.128	8.78549
TCGA-BR-6564	1	575.021	63.2181
TCGA-BR-6564	1	532.601	6.86709
TCGA-BR-6565	1	435.834	61.6966
TCGA-BR-6566	1	289.19	215.475
TCGA-BR-6705	1	1057.86	31.5816
TCGA-BR-6706	1	875.02	4.66802
TCGA-BR-6707	1	537.62	52.2164
TCGA-BR-6709	1	476.075	4.52328
TCGA-BR-6710	1	157.661	77.4944
TCGA-BR-6801	1	581.009	34.499
TCGA-BR-6802	1	163.983	217.992
TCGA-BR-6802	1	241.079	408.613
TCGA-BR-6803	1	522.213	60.5698
TCGA-BR-6852	1	98.6071	176.769
TCGA-BR-6852	1	269.406	490.736
TCGA-BR-7196	1	403.665	5.52178
TCGA-BR-7197	1	362.616	9.11939
TCGA-BR-7703	1	55.4925	52.1147
TCGA-BR-7703	1	94.5642	94.8184
TCGA-BR-7704	1	309.192	4.00348
TCGA-BR-7704	1	76.9214	35.3933
TCGA-BR-7707	1	119.741	119.741
TCGA-BR-7715	1	107.324	12.403
TCGA-BR-7715	1	211.699	16.6457
TCGA-BR-7716	1	63.4653	26.356
TCGA-BR-7716	1	101.678	41.7941
TCGA-BR-7717	1	201.435	62.4773
TCGA-BR-7717	1	163.765	10.3795
TCGA-BR-7722	1	257.497	14.6117
TCGA-BR-7723	1	118.577	23.4716
TCGA-BR-7851	1	209.425	174.521
TCGA-BR-7851	1	215.924	18.4221
TCGA-BR-7901	1	440.482	7.01471
TCGA-BR-7957	1	341.175	70.4012
TCGA-BR-7958	1	269.204	85.7398
TCGA-BR-7959	1	461.98	12.0277
TCGA-BR-8058	1	415.45	36.8624
TCGA-BR-8059	1	267.291	23.5109
TCGA-BR-8060	1	219.073	0.238382
TCGA-BR-8060	1	289.378	24.9254
TCGA-BR-8077	1	91.9051	73.2125
TCGA-BR-8078	1	145.917	125.876
TCGA-BR-8080	1	431.022	5.70261
TCGA-BR-8081	1	258.626	50.3272
TCGA-BR-8284	1	297.053	114.527
TCGA-BR-8285	1	243.505	30.9736
TCGA-BR-8285	1	212.807	27.8675
TCGA-BR-8286	1	184.87	2.56764
TCGA-BR-8289	1	526.386	22.8864
TCGA-BR-8291	1	572.222	77.8892
TCGA-BR-8295	1	102.167	3.12757
TCGA-BR-8296	1	148.155	12.1586
TCGA-BR-8297	1	275.278	6.24343
TCGA-BR-8360	1	164.237	116.894
TCGA-BR-8361	1	117.815	122.591
TCGA-BR-8362	1	340.561	64.4305
TCGA-BR-8363	1	225.828	4.77943
TCGA-BR-8364	1	627.698	20.2422
TCGA-BR-8365	1	372.62	22.3094
TCGA-BR-8366	1	234.721	17.3561
TCGA-BR-8367	1	417.033	78.5936
TCGA-BR-8368	1	59.3229	212.44
TCGA-BR-8369	1	483.248	37.2309
TCGA-BR-8370	1	231.223	90.6729
TCGA-BR-8371	1	662.968	1.88931
TCGA-BR-8372	1	148.252	11.0636
TCGA-BR-8373	1	331.015	61.965
TCGA-BR-8380	1	399.686	9.83386
TCGA-BR-8381	1	298.729	13.9048
TCGA-BR-8382	1	208.594	30.4199
TCGA-BR-8384	1	582.862	3.68817
TCGA-BR-8483	1	470.94	4.73307
TCGA-BR-8484	1	229.902	16.8221
TCGA-BR-8485	1	204.279	12.9419
TCGA-BR-8486	1	119.844	23.4782
TCGA-BR-8487	1	85.6471	148.805
TCGA-BR-8588	1	304.187	25.6352
TCGA-BR-8589	1	182.931	0.584446
TCGA-BR-8590	1	475.589	7.45252
TCGA-BR-8591	1	166.447	39.3104
TCGA-BR-8592	1	543.054	18.4717
TCGA-BR-8676	1	135.955	0.470434
TCGA-BR-8677	1	755.054	2.26064
TCGA-BR-8678	1	324.766	319.254
TCGA-BR-8679	1	226.814	7.57675
TCGA-BR-8680	1	155.588	129.296
TCGA-BR-8682	1	344.934	8.54901
TCGA-BR-8683	1	250.752	10.6558
TCGA-BR-8686	1	796.837	2.50381
TCGA-BR-8687	1	361.88	31.5081
TCGA-BR-8690	1	307.513	26.8962
TCGA-BR-A44T	1	651.726	11.7946
TCGA-BR-A44U	1	265.898	88.9705
TCGA-BR-A44U	1	251.224	61.0349
TCGA-BR-A452	1	196.588	459.514
TCGA-BR-A453	1	259.757	3.44123
TCGA-BR-A4CQ	1	371.294	78.4034
TCGA-BR-A4CQ	1	453.652	151.217
TCGA-BR-A4CR	1	55.7055	2.06317
TCGA-BR-A4CS	1	197.139	17.2826
TCGA-BR-A4IU	1	491.287	61.4935
TCGA-BR-A4IV	1	452.587	10.3847
TCGA-BR-A4IY	1	383.577	31.4829
TCGA-BR-A4IZ	1	637.235	8.6215
TCGA-BR-A4J1	1	169.071	101.216
TCGA-BR-A4J2	1	304.371	12.0782
TCGA-BR-A4J4	1	221.177	0.502675
TCGA-BR-A4J5	1	558.455	20.0302
TCGA-BR-A4J6	1	799.405	23.7528
TCGA-BR-A4J7	1	658.376	4.28765
TCGA-BR-A4J8	1	526.598	189.307
TCGA-BR-A4J9	1	430.863	5.09753
TCGA-BR-A4PD	1	99.2746	71.4885
TCGA-BR-A4PE	1	26.6583	216.598
TCGA-BR-A4PF	1	125.561	89.3995
TCGA-BR-A4QI	1	181.424	361.847
TCGA-BR-A4QL	1	140.781	1404.28
TCGA-BR-A4QM	1	223.943	52.8315
TCGA-CD-5798	1	642.967	50.7771
TCGA-CD-5799	1	594.859	159.861
TCGA-CD-5800	1	462.964	501.133
TCGA-CD-5801	1	492.748	8.57947
TCGA-CD-5802	1	641.631	224.42
TCGA-CD-5803	1	491.235	32.9664
TCGA-CD-5804	1	124.177	5.50266
TCGA-CD-5813	1	584.723	76.8713
TCGA-CD-8524	1	355.672	2.4515
TCGA-CD-8525	1	325.839	32.6543
TCGA-CD-8526	1	317.432	44.445
TCGA-CD-8527	1	164.589	31.2984
TCGA-CD-8528	1	319.68	32.7876
TCGA-CD-8529	1	376.589	36.8402
TCGA-CD-8530	1	1543.86	22.5931
TCGA-CD-8531	1	76.2007	0
TCGA-CD-8532	1	354.744	56.3085
TCGA-CD-8533	1	300.497	13.1667
TCGA-CD-8534	1	252.521	16.9516
TCGA-CD-8535	1	204.939	354.021
TCGA-CD-8536	1	95.2555	56.8069
TCGA-CD-A486	1	196.168	164.811
TCGA-CD-A487	1	325.067	513.563
TCGA-CD-A489	1	227.025	14.8642
TCGA-CD-A48A	1	319.306	22.9387
TCGA-CD-A48A	1	247.473	18.4166
TCGA-CD-A48C	1	264.993	112.698
TCGA-CD-A4MG	1	178.733	161.852
TCGA-CD-A4MH	1	317.967	63.7838
TCGA-CD-A4MI	1	265.825	26.0074
TCGA-CD-A4MJ	1	125.496	504.185
TCGA-D7-5577	1	250.462	99.5971
TCGA-D7-5578	1	378.428	92.4478
TCGA-D7-5579	1	670.438	22.2355
TCGA-D7-6518	1	655.216	5.87317
TCGA-D7-6519	1	205.35	131.178
TCGA-D7-6520	1	790.478	104.823
TCGA-D7-6521	1	195.749	25.1044
TCGA-D7-6522	1	483.665	32.5885
TCGA-D7-6524	1	651.952	215.226
TCGA-D7-6525	1	387.273	24.7224
TCGA-D7-6526	1	516.822	343.334
TCGA-D7-6527	1	250.571	26.1213
TCGA-D7-6528	1	131.158	457.037
TCGA-D7-6815	1	166.672	91.8397
TCGA-D7-6817	1	247.903	67.2522
TCGA-D7-6818	1	524.917	30.2495
TCGA-D7-6820	1	27.3122	247.111
TCGA-D7-6822	1	134.739	459.046
TCGA-D7-8570	1	180.306	0.58636
TCGA-D7-8572	1	270.598	21.8389
TCGA-D7-8573	1	60.3535	74.6747
TCGA-D7-8574	1	1092.7	9.5147
TCGA-D7-8575	1	91.244	137.846
TCGA-D7-8576	1	166.748	9.1057
TCGA-D7-8578	1	372.531	16.1191
TCGA-D7-8579	1	220.724	12.9963
TCGA-D7-A4YT	1	83.2927	55.1533
TCGA-D7-A4YU	1	231.232	17.8169
TCGA-D7-A4YV	1	179.388	506.298
TCGA-D7-A4YY	1	220.01	106.609
TCGA-D7-A4Z0	1	271.512	185.951
TCGA-D7-A6ET	1	556.256	19.7254
TCGA-D7-A6EV	1	49.0152	200.185
TCGA-D7-A6EY	1	585.923	313.751
TCGA-D7-A6EZ	1	117.827	8.6986
TCGA-D7-A6F0	1	124.104	85.2708
TCGA-D7-A6F2	1	399.288	67.7874
TCGA-D7-A747	1	238.94	16.6995
TCGA-D7-A748	1	589.699	119.977
TCGA-D7-A74A	1	136.244	151.43
TCGA-D7-A74B	1	233.621	3.35435
TCGA-EQ-5647	1	568.952	55.9659
TCGA-EQ-8122	1	331.51	7.6981
TCGA-EQ-A4SO	1	18.9172	97.1083
TCGA-F1-6874	1	63.8658	308.465
TCGA-F1-A448	1	153.412	214.295
TCGA-F1-A72C	1	124.328	45.5614
TCGA-FP-7735	1	203.268	14.7201
TCGA-FP-7735	1	259.31	0
TCGA-FP-7829	1	74.4617	172.475
TCGA-FP-7829	1	157.256	0.095307
TCGA-FP-7916	1	343.606	28.6573
TCGA-FP-7998	1	237.594	1.28661
TCGA-FP-8099	1	138.458	50.3032
TCGA-FP-8211	1	127.071	124.239
TCGA-FP-8631	1	196.658	59.3261
TCGA-FP-A4BE	1	70.2973	253.957
TCGA-FP-A4BF	1	164.069	42.291
TCGA-FP-A4BF	1	250.207	74.18
TCGA-FP-A9TM	1	233.081	30.3314
TCGA-IN-7806	1	155.406	3.11811
TCGA-IN-7806	1	128.583	19.8041
TCGA-IN-7808	1	276.017	4.28302
TCGA-IN-8462	1	328.456	95.5797
TCGA-IN-8462	1	198.22	13.2952
TCGA-IN-8663	1	232.799	171.787
TCGA-IN-8663	1	260.522	35.3977
TCGA-IN-A6RI	1	25.492	615.986
TCGA-IN-A6RJ	1	213.382	95.7054
TCGA-IN-A6RL	1	232.718	148.111
TCGA-IN-A6RN	1	88.4466	133.196
TCGA-IN-A6RO	1	30.5665	294.482
TCGA-IN-A6RP	1	244.088	92.3127
TCGA-IN-A6RR	1	72.0489	28.1515
TCGA-IN-A6RS	1	31.7022	117.91
TCGA-IN-A7NR	1	307.244	202.644
TCGA-IN-A7NT	1	170.041	759.357
TCGA-IN-A7NU	1	211.483	3.82659
TCGA-IN-AB1V	1	414.495	53.7189
TCGA-IN-AB1V	1	377.203	42.3597
TCGA-IP-7968	1	126.926	48.7846
TCGA-IP-7968	1	337.303	20.624
TCGA-SW-A7EA	1	251.199	22.0248
TCGA-SW-A7EA	1	144.345	136.036
TCGA-SW-A7EB	1	123.163	334.004
TCGA-ZA-A8F6	1	331.846	16.6735
