# Supplementary material for: DNA computing for gastric cancer analysis and functional classification
Source: Front Genet. 2022 Nov 24;13:1064715. doi: 10.3389/fgene.2022.1064715 (PMC9729876; doi:10.3389/fgene.2022.1064715)
Supplement: Supplementary file 4 [file Table1.XLSX]

## Sheet: Sheet1
row.names(tT)	logFC	AveExpr	t	P.Value	adj.P.Val	B	regulated
hsa-mir-196a-2	4.8603	7.06639	12.7231	3.58e-32	1.98e-29	62.2685	Up-Regulated
hsa-mir-196a-1	4.85467	6.95148	12.7001	4.73e-32	1.98e-29	61.988	Up-Regulated
hsa-mir-196b	4.74252	8.90909	11.8935	7.86e-29	2.47e-26	54.6859	Up-Regulated
hsa-mir-552	3.71235	4.77602	5.67527	2.62e-08	3.79e-07	8.50226	Up-Regulated
hsa-mir-105-1	3.57423	3.97027	5.04335	7.87e-07	8.69e-06	5.26029	Up-Regulated
hsa-mir-767	3.51988	4.11428	4.75361	3.06e-06	2.94e-05	3.97503	Up-Regulated
hsa-mir-105-2	3.44405	3.95404	4.73249	3.41e-06	3.2e-05	3.87455	Up-Regulated
hsa-mir-135b	3.15138	6.76065	9.37181	2.81e-19	1.68e-17	33.0548	Up-Regulated
hsa-mir-200a	2.87427	12.1808	11.2391	3.13e-26	5.63e-24	48.7816	Up-Regulated
hsa-mir-194-2	2.84201	13.9235	10.8505	1e-24	1.4e-22	45.3677	Up-Regulated
hsa-mir-192	2.81892	15.991	9.94031	2.49e-21	1.96e-19	37.6675	Up-Regulated
hsa-mir-194-1	2.80129	13.7529	10.6079	8.37e-24	9.58e-22	43.2735	Up-Regulated
hsa-mir-200b	2.77536	12.0843	11.0412	1.84e-25	2.9e-23	47.0343	Up-Regulated
hsa-mir-141	2.74475	11.8397	10.7878	1.74e-24	2.18e-22	44.8241	Up-Regulated
hsa-mir-183	2.66709	13.2899	11.3901	8e-27	1.68e-24	50.1264	Up-Regulated
hsa-mir-1269a	2.53375	4.04763	2.73852	0.0065738	0.030516	-2.95318	Up-Regulated
hsa-mir-429	2.49029	9.48878	8.41505	4.39e-16	1.97e-14	25.8065	Up-Regulated
hsa-mir-200c	2.45213	14.4435	10.2326	2.12e-22	2.22e-20	40.0933	Up-Regulated
hsa-mir-182	2.16761	14.7134	10.0928	6.91e-22	6.21e-20	38.9277	Up-Regulated
hsa-mir-18a	2.10589	6.30315	9.99615	1.56e-21	1.31e-19	38.1274	Up-Regulated
hsa-mir-935	2.0766	3.17627	6.43698	3.04e-10	6.16e-09	12.6964	Up-Regulated
hsa-mir-146b	2.04137	10.8944	11.5933	1.25e-27	3.15e-25	51.954	Up-Regulated
hsa-mir-21	2.02858	19.5808	13.8299	5.89e-37	7.41e-34	73.1522	Up-Regulated
hsa-mir-96	1.95305	5.33383	8.11939	3.92e-15	1.59e-13	23.6834	Up-Regulated
hsa-mir-877	1.84018	2.94077	8.2449	1.71e-15	7.17e-14	24.4956	Up-Regulated
hsa-mir-215	1.76508	10.5906	4.39158	1.38e-05	0.000115741	2.32089	Up-Regulated
hsa-mir-503	1.73128	4.31649	7.8319	3.07e-14	1.17e-12	21.6646	Up-Regulated
hsa-mir-142	1.72033	12.6193	6.90659	1.55e-11	3.9e-10	15.5524	Up-Regulated
hsa-mir-130b	1.68447	6.34177	8.34661	7.23e-16	3.14e-14	25.3059	Up-Regulated
hsa-mir-937	1.67826	2.63143	5.84849	9.43e-09	1.48e-07	9.41966	Up-Regulated
hsa-mir-203b	1.64405	7.45041	4.57004	6.21e-06	5.46e-05	3.11821	Up-Regulated
hsa-mir-501	1.6313	7.21932	9.31568	4.12e-19	2.35e-17	32.6422	Up-Regulated
hsa-mir-19a	1.62994	6.73043	9.41108	1.91e-19	1.2e-17	33.3952	Up-Regulated
hsa-mir-188	1.58702	3.80815	7.30141	1.18e-12	3.44e-11	18.0881	Up-Regulated
hsa-mir-335	1.55676	8.00021	7.62374	1.29e-13	4.39e-12	20.2287	Up-Regulated
hsa-mir-203a	1.54967	14.2869	5.01696	7.36e-07	8.26e-06	5.12084	Up-Regulated
hsa-mir-210	1.52527	9.53981	4.64251	4.43e-06	4.07e-05	3.40348	Up-Regulated
hsa-mir-592	1.48257	3.61736	4.62581	4.88e-06	4.45e-05	3.47987	Up-Regulated
hsa-mir-222	1.43499	8.16487	7.60959	1.42e-13	4.71e-12	20.1328	Up-Regulated
hsa-mir-4661	1.43113	3.25004	5.88297	7.63e-09	1.26e-07	9.56097	Up-Regulated
hsa-mir-615	1.42566	2.92343	4.22906	2.87e-05	0.000229619	1.79219	Up-Regulated
hsa-mir-1301	1.33178	4.59285	6.92633	1.36e-11	3.54e-10	15.676	Up-Regulated
hsa-mir-508	1.32134	3.11111	4.34788	1.69e-05	0.000140027	2.16745	Up-Regulated
hsa-mir-584	1.30752	7.96233	5.79482	1.23e-08	1.9e-07	9.06737	Up-Regulated
hsa-mir-4326	1.27547	4.49095	4.88345	1.45e-06	1.52e-05	4.52164	Up-Regulated
hsa-mir-1266	1.2531	4.9778	5.30581	1.7e-07	2.16e-06	6.52745	Up-Regulated
hsa-mir-3934	1.23511	3.42808	6.34698	5.03e-10	9.74e-09	12.171	Up-Regulated
hsa-mir-500a	1.23264	9.67293	7.89066	1.98e-14	7.79e-13	22.0622	Up-Regulated
hsa-mir-509-3	1.22867	1.57381	2.85223	0.0046403	0.0221958	-2.56625	Up-Regulated
hsa-mir-708	1.22344	7.55399	4.79602	2.15e-06	2.13e-05	4.09288	Up-Regulated
hsa-mir-93	1.22234	13.9024	7.71077	7.04e-14	2.6e-12	20.8211	Up-Regulated
hsa-mir-509-2	1.21759	1.55764	3.48703	0.000560798	0.00339175	-0.793583	Up-Regulated
hsa-mir-4746	1.20583	2.74653	5.99664	3.99e-09	6.97e-08	10.18	Up-Regulated
hsa-mir-450b	1.20442	4.75541	6.73805	4.52e-11	1.07e-09	14.508	Up-Regulated
hsa-mir-509-1	1.1981	1.48176	2.61953	0.00923733	0.041062	-3.1098	Up-Regulated
hsa-mir-500b	1.18968	4.8157	6.56483	1.33e-10	2.82e-09	13.457	Up-Regulated
hsa-mir-184	1.16808	2.01442	2.66387	0.00810197	0.0365315	-3.34594	Up-Regulated
hsa-mir-3613	1.16445	4.9237	6.38792	3.92e-10	7.83e-09	12.406	Up-Regulated
hsa-mir-4677	1.16242	4.35078	6.90225	1.6e-11	3.94e-10	15.53	Up-Regulated
hsa-mir-20a	1.15431	10.1215	6.65789	7.47e-11	1.65e-09	14.0188	Up-Regulated
hsa-mir-4664	1.14414	1.48654	3.35826	0.000872055	0.00505551	-1.03727	Up-Regulated
hsa-mir-3677	1.14126	4.14168	4.9661	9.46e-07	1.03e-05	4.87956	Up-Regulated
hsa-mir-17	1.13331	11.4423	7.3114	1.09e-12	3.25e-11	18.1465	Up-Regulated
hsa-mir-424	1.13056	7.81384	5.45118	7.95e-08	1.07e-06	7.26184	Up-Regulated
hsa-mir-5586	1.12944	2.57907	5.4885	6.68e-08	9.21e-07	7.47427	Up-Regulated
hsa-mir-320b-1	1.12803	2.98373	5.55006	4.71e-08	6.74e-07	7.78272	Up-Regulated
hsa-mir-1307	1.12323	11.9769	7.21663	2.04e-12	5.84e-11	17.5284	Up-Regulated
hsa-mir-181b-1	1.1221	8.49818	6.56306	1.35e-10	2.82e-09	13.4464	Up-Regulated
hsa-mir-217	1.12155	6.73343	4.01512	6.88e-05	0.000514861	0.801256	Up-Regulated
hsa-mir-550a-1	1.11518	3.12206	5.27329	2.02e-07	2.47e-06	6.39533	Up-Regulated
hsa-mir-3127	1.10982	3.73988	5.86551	8.26e-09	1.35e-07	9.4574	Up-Regulated
hsa-mir-421	1.10154	3.25695	5.85199	8.97e-09	1.43e-07	9.37888	Up-Regulated
hsa-mir-181b-2	1.1006	8.38631	6.11319	2e-09	3.59e-08	10.8256	Up-Regulated
hsa-mir-550a-2	1.08995	3.15544	5.08441	5.3e-07	6.11e-06	5.4807	Up-Regulated
hsa-mir-146a	1.08734	9.05936	4.74852	2.7e-06	2.64e-05	3.87739	Up-Regulated
hsa-mir-3662	1.07374	1.3111	2.87848	0.00425461	0.0205858	-2.42924	Up-Regulated
hsa-mir-345	1.07142	5.16627	4.51758	7.85e-06	6.72e-05	2.86594	Up-Regulated
hsa-mir-181a-1	1.05938	10.8299	6.55635	1.4e-10	2.89e-09	13.4062	Up-Regulated
hsa-mir-1228	1.03904	1.77546	4.53162	7.66e-06	6.6e-05	3.06905	Up-Regulated
hsa-mir-652	1.02954	6.5675	6.32232	5.81e-10	1.11e-08	12.0243	Up-Regulated
hsa-mir-4728	1.02895	2.06691	3.50914	0.000496135	0.0030298	-0.97296	Up-Regulated
hsa-mir-106b	1.02279	10.7292	6.88981	1.72e-11	4.17e-10	15.4474	Up-Regulated
hsa-mir-301a	1.02049	4.96055	5.65909	2.59e-08	3.79e-07	8.34268	Up-Regulated
hsa-mir-942	1.01262	4.8429	5.28131	1.94e-07	2.39e-06	6.4123	Up-Regulated
hsa-mir-20b	-1.01638	4.82604	-3.70495	0.000235538	0.00155951	-0.354679	Down-Regulated
hsa-mir-6512	-1.0494	0.504902	-3.57958	0.00113682	0.00641311	-0.878933	Down-Regulated
hsa-mir-137	-1.06745	1.28751	-3.89869	0.000128995	0.000916814	0.37047	Down-Regulated
hsa-mir-497	-1.06752	5.99042	-4.70598	3.29e-06	3.13e-05	3.68604	Down-Regulated
hsa-mir-378c	-1.09359	5.15696	-5.92467	5.9e-09	9.9e-08	9.77468	Down-Regulated
hsa-mir-378a	-1.11029	11.459	-6.37022	4.36e-10	8.56e-09	12.3037	Down-Regulated
hsa-mir-6720	-1.1619	2.10249	-5.1024	5.12e-07	6.03e-06	5.48275	Down-Regulated
hsa-mir-1258	-1.16891	1.85879	-4.61959	5.37e-06	4.79e-05	3.27989	Down-Regulated
hsa-mir-125b-1	-1.20325	9.29545	-4.12807	4.3e-05	0.000336012	1.24398	Down-Regulated
hsa-mir-125b-2	-1.21455	9.34802	-4.13908	4.11e-05	0.000324845	1.28773	Down-Regulated
hsa-let-7c	-1.25286	11.6778	-4.13699	4.14e-05	0.000325664	1.27942	Down-Regulated
hsa-mir-187	-1.2635	3.74506	-3.20756	0.00144077	0.00784625	-2.00512	Down-Regulated
hsa-mir-144	-1.30659	7.83962	-5.48222	6.74e-08	9.21e-07	7.42095	Down-Regulated
hsa-mir-365b	-1.32082	6.60938	-7.37157	7.24e-13	2.28e-11	18.5422	Down-Regulated
hsa-mir-363	-1.32306	4.23254	-5.073	5.6e-07	6.35e-06	5.38355	Down-Regulated
hsa-mir-365a	-1.32743	6.61111	-7.3962	6.13e-13	1.98e-11	18.7049	Down-Regulated
hsa-mir-99a	-1.33551	9.87678	-4.09572	4.92e-05	0.000377707	1.11606	Down-Regulated
hsa-mir-100	-1.36167	12.9395	-4.66465	3.99e-06	3.72e-05	3.50167	Down-Regulated
hsa-mir-218-1	-1.46848	5.35153	-5.29267	1.82e-07	2.29e-06	6.46193	Down-Regulated
hsa-mir-218-2	-1.47131	5.29428	-5.28052	1.94e-07	2.39e-06	6.40148	Down-Regulated
hsa-mir-451a	-1.47656	9.90966	-5.65962	2.59e-08	3.79e-07	8.3455	Down-Regulated
hsa-mir-30a	-1.48359	15.3086	-6.29727	6.75e-10	1.27e-08	11.8789	Down-Regulated
hsa-mir-9-3	-1.5232	8.75819	-4.84236	1.72e-06	1.78e-05	4.30502	Down-Regulated
hsa-mir-9-2	-1.53521	8.75529	-4.87042	1.51e-06	1.57e-05	4.43438	Down-Regulated
hsa-mir-149	-1.53801	5.39541	-5.67245	2.41e-08	3.61e-07	8.41334	Down-Regulated
hsa-mir-9-1	-1.54542	8.75274	-4.89924	1.31e-06	1.38e-05	4.56789	Down-Regulated
hsa-mir-195	-1.57117	6.78472	-6.68703	6.23e-11	1.4e-09	14.1961	Down-Regulated
hsa-mir-383	-1.58381	1.79731	-6.1783	2.13e-09	3.78e-08	10.8598	Down-Regulated
hsa-mir-551b	-1.64565	2.10851	-5.87406	8.9e-09	1.43e-07	9.46766	Down-Regulated
hsa-mir-29c	-1.66582	12.7467	-7.6297	1.24e-13	4.33e-12	20.2691	Down-Regulated
hsa-mir-486-1	-1.76125	7.03419	-7.19278	2.39e-12	6.69e-11	17.3739	Down-Regulated
hsa-mir-486-2	-1.77546	7.02793	-7.32269	1.01e-12	3.09e-11	18.2205	Down-Regulated
hsa-mir-143	-1.86054	19.0393	-7.09425	4.58e-12	1.25e-10	16.74	Down-Regulated
hsa-mir-129-2	-1.98114	3.18576	-6.20022	1.29e-09	2.35e-08	11.2589	Down-Regulated
hsa-mir-5683	-2.08298	2.57363	-6.73527	5.53e-11	1.29e-09	14.344	Down-Regulated
hsa-mir-802	-2.10654	2.51529	-3.39826	0.00082093	0.00478115	-1.00817	Down-Regulated
hsa-mir-129-1	-2.11606	3.0766	-6.94644	1.38e-11	3.54e-10	15.6846	Down-Regulated
hsa-mir-139	-2.27984	7.20841	-10.1624	3.84e-22	3.71e-20	39.5068	Down-Regulated
hsa-mir-204	-2.425	3.44178	-7.69335	9.47e-14	3.41e-12	20.5419	Down-Regulated
hsa-mir-145	-2.46316	13.376	-8.60771	1.02e-16	4.77e-15	27.2247	Down-Regulated
hsa-mir-490	-3.16177	3.97457	-6.73604	5.77e-11	1.32e-09	14.2989	Down-Regulated
hsa-mir-133b	-3.45072	3.87564	-9.27791	7.61e-19	3.99e-17	32.05	Down-Regulated
hsa-mir-1-1	-3.6677	5.88482	-9.11851	2.1e-18	1.05e-16	31.0453	Down-Regulated
hsa-mir-133a-2	-3.66777	5.33975	-9.60749	4.25e-20	2.81e-18	34.8783	Down-Regulated
hsa-mir-133a-1	-3.69023	5.48805	-9.63632	3.36e-20	2.35e-18	35.1092	Down-Regulated
hsa-mir-1-2	-3.75382	5.90515	-9.25322	6.95e-19	3.8e-17	32.128	Down-Regulated
hsa-mir-6510	-5.66003	1.48446	-9.38668	1.07e-17	5.17e-16	28.9996	Down-Regulated
