# Supplementary material for: DNA computing for gastric cancer analysis and functional classification
Source: Front Genet. 2022 Nov 24;13:1064715. doi: 10.3389/fgene.2022.1064715 (PMC9729876; doi:10.3389/fgene.2022.1064715)
Supplement: Supplementary file 5 [file Table5.XLSX]

## Sheet: 10 cases
case	Node Numbers	hsa-mir-99a	hsa-mir-451a
TCGA-HU-8238-	46	375.076	1529.92
TCGA-HU-A4GF-	81	21.041	1128.9
TCGA-HU-A4H6-	86	94.3726	754.745
TCGA-CG-4460-	33	114.274	285.359
TCGA-HU-A4GT-	81	53.9877	255.637
TCGA-BR-6456-	4	530.996	77.6779
TCGA-BR-8592-	3	1734.82	57.4139
TCGA-CD-8526-	2	579.139	117.317
TCGA-D7-A747-	8	772.179	58.2194
TCGA-BR-8678-	12	509.196	38.1579

## Sheet: cases1-5 nodes over 28
	FAM	ROX			FAM	ROX			FAM	ROX			FAM	ROX			FAM	ROX
case1	120530	833653		case2	8245.9	468462		case3	46143.6	880288		case4	186155	261485		case5	25190.9	67785.9
case1	139034	957930		case2	10619.4	551623		case3	47995.4	913804		case4	218785	311680		case5	26204.2	74810.4
case1	169706	1.18774e+06		case2	16775.2	707956		case3	49480.7	979557		case4	281965	410912		case5	27692.2	86697.4
case1	187417	1.34257e+06		case2	22102.7	831796		case3	50239.5	1.02706e+06		case4	327743	484731		case5	28149.6	93827.6
case1	197065	1.44731e+06		case2	26660.2	925234		case3	50527.4	1.06586e+06		case4	359505	540123		case5	28819.5	98335.7
case1	202208	1.52108e+06		case2	30275.7	1.00063e+06		case3	50688	1.09553e+06		case4	381768	583362		case5	28727.9	101974
case1	204836	1.57523e+06		case2	33167.3	1.05963e+06		case3	50697.4	1.11687e+06		case4	396968	616583		case5	28712	104907
case1	206374	1.61299e+06		case2	35781.5	1.1066e+06		case3	50809.1	1.13728e+06		case4	408343	643146		case5	28369.9	107461
case1	207088	1.63877e+06		case2	38128.7	1.14661e+06		case3	50880.5	1.15429e+06		case4	416067	664335		case5	27984.6	109532
case1	207487	1.6546e+06		case2	39706	1.17752e+06		case3	50727	1.17114e+06		case4	422769	682032		case5	27548.5	111105
case1	207609	1.66322e+06		case2	41330.3	1.20062e+06		case3	50954	1182537		case4	428457	697409		case5	27119.9	112330
case1	208093	1.67155e+06		case2	42598.4	1.22536e+06		case3	51306.9	1.19477e+06		case4	432801	710197		case5	26687.3	113501
case1	208693	1.67745e+06		case2	44511.6	1.24397e+06		case3	51289.6	1.20788e+06		case4	436771	720602		case5	26219.6	114501
case1	209108	1.67968e+06		case2	45329.2	1.26052e+06		case3	51776.2	1.21554e+06		case4	439393	729163		case5	25530.6	115101
case1	209311	1676912		case2	46077.6	1.27077e+06		case3	51976.4	1.22153e+06		case4	442049	735522		case5	25162	115689
case1	209760	1.67329e+06		case2	46632.8	1.27975e+06		case3	51866.3	1.22986e+06		case4	444795	740123		case5	25141.3	116177
case1	210384	1.66745e+06		case2	47507.2	1287144		case3	51997.6	1.23556e+06		case4	446647	743825		case5	24511.3	116386
case1	210766	1.65629e+06		case2	48065.7	1.29583e+06		case3	51982	1.24112e+06		case4	448306	747712		case5	24058.8	116562
case1	211302	1.6474e+06		case2	48556.4	1.30129e+06		case3	52407.8	1.24702e+06		case4	450056	750159		case5	23791.2	116570
case1	211731	1.64109e+06		case2	49113	1.30519e+06		case3	52443.8	1.24996e+06		case4	452072	750311		case5	23427.6	116540
case1	212121	1.63448e+06		case2	49450.9	1.31033e+06		case3	52400	1.25239e+06		case4	453583	753015		case5	23016.8	116501
case1	212416	1.62606e+06		case2	49818.7	1.31137e+06		case3	52761.7	1.25764e+06		case4	454731	753349		case5	22518.4	116319
case1	212901	1.61581e+06		case2	50108.2	1.31394e+06		case3	53167.3	1.25999e+06		case4	455346	754697		case5	22094.4	116095
case1	213240	1.61099e+06		case2	50609.8	1.31639e+06		case3	53191.4	1.26234e+06		case4	456498	756163		case5	21798.5	115937
case1	213415	1.60796e+06		case2	51345	1.31967e+06		case3	53315.9	1.26297e+06		case4	457833	759387		case5	21722.5	115832
case1	213688	1.5999e+06		case2	51513	1321485		case3	53437.8	1.26281e+06		case4	458418	760577		case5	21409.5	115620
case1	214023	1.5949e+06		case2	51239.3	1.32323e+06		case3	53947.1	1.2622e+06		case4	459001	761408		case5	20753.4	115105
case1	214349	1.5908e+06		case2	51318.6	1.32159e+06		case3	54178.3	1.26473e+06		case4	459593	762393		case5	20419.4	114582
case1	214492	1.58489e+06		case2	51518.4	1323109		case3	54090.2	1.26691e+06		case4	460402	763241		case5	20383.8	114359
case1	214617	1.57852e+06		case2	51900.5	1.32482e+06		case3	54640.9	1.26694e+06		case4	460785	765480		case5	20187.2	114090
case1	214865	1.57364e+06		case2	52627	1.32418e+06		case3	55011.1	1.26525e+06		case4	461402	767662		case5	20043.2	113609
case1	214959	1567446		case2	52688	1.32238e+06		case3	55091.1	1.26207e+06		case4	462052	768133		case5	19769.1	113351
case1	215077	1.56064e+06		case2	52269.3	1.32043e+06		case3	55010.4	1.26001e+06		case4	462430	768489		case5	19426.4	113009
case1	215249	1.55506e+06		case2	52292.1	1319626		case3	55779.4	1.26043e+06		case4	462577	767387		case5	19141	112488
case1	215479	1.54667e+06		case2	52458.9	1.31832e+06		case3	56379.5	1.25884e+06		case4	463080	766526		case5	18911	112115
case1	215611	1.54178e+06		case2	52481.9	1.31521e+06		case3	56466.3	1.25692e+06		case4	463454	765151		case5	18736.4	111733
case1	215657	1.53757e+06		case2	52326.5	1.313e+06		case3	56921.2	1.25458e+06		case4	464024	768032		case5	18778.7	111192
case1	215500	1.5314e+06		case2	52467.8	1.31112e+06		case3	57002.4	1.25265e+06		case4	464253	771212		case5	18459.3	110825
case1	215612	1.52624e+06		case2	52585.1	1.3074e+06		case3	57774.2	1.25146e+06		case4	464768	770609		case5	18221.7	110308
case1	215513	1.52242e+06		case2	52723.9	1.30259e+06		case3	58147.1	1.25009e+06		case4	464694	769495		case5	18189.4	109763
case1	215706	1518593		case2	52729.4	1.29912e+06		case3	58105.7	1.24766e+06		case4	464987	770831		case5	18006.3	109319
case1	215915	1.51251e+06		case2	52490	1.2985e+06		case3	58545.1	1244738		case4	465556	771083		case5	17812.8	108903
case1	215989	1507867		case2	52162.7	1.29753e+06		case3	59064.9	1.24238e+06		case4	465620	770028		case5	17628	108464
case1	216070	1.5026e+06		case2	52295.9	1.29327e+06		case3	59456.8	1.24102e+06		case4	465684	767766		case5	17696.6	108317
case1	216160	1496957		case2	52272.1	1289457		case3	60068.2	1.23888e+06		case4	466590	766791		case5	17998.5	107916
case1	216172	1490448		case2	51797.1	1.28695e+06		case3	60097.4	1.23616e+06		case4	466849	766360		case5	17654.4	107321
case1	216347	1.48488e+06		case2	51791.2	1.28384e+06		case3	60595.5	1.23092e+06		case4	466935	766826		case5	17375	106968
case1	216421	1.48018e+06		case2	51956.9	1.28014e+06		case3	61363.4	1.22774e+06		case4	466888	767117		case5	17199.1	106513
case1	216496	1.4765e+06		case2	52237.1	1.27622e+06		case3	61629	1225439		case4	467324	764844		case5	17087	106069
case1	216530	1.4731e+06		case2	52222.5	1.27118e+06		case3	62062.6	1.22313e+06		case4	468003	762178		case5	17237.2	105579
case1	216598	1468217		case2	51703.4	1.26769e+06		case3	62426.3	1.22101e+06		case4	468194	760141		case5	17061.1	105014
case1	216715	1.46433e+06		case2	51550.2	1.26656e+06		case3	62861.9	1.21988e+06		case4	468232	761345		case5	16831.5	104694
case1	216706	1.46111e+06		case2	51513.7	1.26347e+06		case3	63371.2	1.21787e+06		case4	468440	762082		case5	16606.5	104633
case1	216790	1.45789e+06		case2	51567.5	1.2597e+06		case3	64130.8	1.21629e+06		case4	468652	761719		case5	16406.2	104105
case1	216829	1.45399e+06		case2	51515.7	1.25648e+06		case3	64464.9	1.21492e+06		case4	468905	760328		case5	16217.8	103657
case1	216772	1.44876e+06		case2	51521.2	1.25433e+06		case3	64606.7	1.21109e+06		case4	468734	758859		case5	16162.4	103117
case1	216857	1.44373e+06		case2	51249.7	1.25e+06		case3	65163.5	1.20755e+06		case4	469257	757904		case5	16515.3	102674
case1	216952	1.43714e+06		case2	50951.5	1.24606e+06		case3	65900.7	1.20488e+06		case4	470055	756260		case5	16525.5	102178
case1	217043	1.43356e+06		case2	50626.6	1.24314e+06		case3	65909.6	1.20184e+06		case4	470432	757066		case5	16194	101904
case1	217036	1.433e+06		case2	50604.1	1.24111e+06		case3	66425.8	1.19702e+06		case4	470221	755489		case5	15967.2	101503
case1	217196	1430324		case2	50732.7	1.23712e+06		case3	67047	1.19407e+06		case4	470848	752530		case5	15769.5	101193
case1	217207	1.42457e+06		case2	50723.7	1231974		case3	67723.3	1.19198e+06		case4	471378	749204		case5	15742.5	100932
case1	217326	1420449		case2	50450.9	1.22729e+06		case3	67641.8	1.19002e+06		case4	472213	746534		case5	16098.7	100548
case1	217366	1.41636e+06		case2	50157	1.22397e+06		case3	68328.5	1.18727e+06		case4	472237	745385		case5	15872.1	100127
case1	217429	1410178		case2	50173.1	1222522		case3	69172.1	1.18302e+06		case4	472823	743356		case5	15712.4	99528.3
case1	217432	1.40387e+06		case2	50020.9	1.21906e+06		case3	69798.9	1.1803e+06		case4	473019	739298		case5	15761.3	99329
case1	217622	1.40072e+06		case2	50030.9	1.21547e+06		case3	70246.4	1178247		case4	473453	737047		case5	15654.6	99020.7
case1	217667	1.39992e+06		case2	49933.4	1.21259e+06		case3	70726.3	1.17537e+06		case4	473565	738751		case5	15503.9	98811.1
case1	217606	1.39359e+06		case2	49717.7	1.20934e+06		case3	71052.7	1.17297e+06		case4	473993	738287		case5	15432.5	98483.8
case1	217613	1.38969e+06		case2	49636	1.20648e+06		case3	71612.5	1.17104e+06		case4	474590	733880		case5	15615.2	98170
case1	217810	1.38793e+06		case2	49658.2	1.20221e+06		case3	71905.4	1.16826e+06		case4	475539	731054		case5	15572.4	97619.5
case1	217871	1.38365e+06		case2	49527.6	1.19811e+06		case3	72507.5	1.1637e+06		case4	475646	730961		case5	15123.7	97422.2
case1	217921	1.37815e+06		case2	49537.8	1193616		case3	72927.4	1.16055e+06		case4	475323	730529		case5	14950.9	96969.8
case1	218152	1.37322e+06		case2	49158.3	1190058		case3	73644	1157051		case4	475957	729159		case5	15026.6	96769.7
case1	218314	1.3699e+06		case2	48944.1	1.18786e+06		case3	74281.5	1154700		case4	476472	728054		case5	15188.9	96404
case1	218155	1.36774e+06		case2	48951.2	1185287		case3	74568	1.15303e+06		case4	476893	725034		case5	15135.6	96276.6
case1	218141	1.3634e+06		case2	48511.1	1.18208e+06		case3	75197.9	1.14973e+06		case4	477165	722174		case5	15088.6	96169.2
case1	218234	1.35763e+06		case2	48330.8	1.17919e+06		case3	75809.6	1.14683e+06		case4	477885	720048		case5	15034.5	95882.1
case1	218339	1.3513e+06		case2	48249.4	1.17457e+06		case3	76451.7	1.14347e+06		case4	478373	717333		case5	14734.1	95459.6
case1	218451	1.34832e+06		case2	48109.6	1.17076e+06		case3	77149	1.14107e+06		case4	479143	715240		case5	14599.1	94989
case1	218299	1.34853e+06		case2	47807.3	1.16776e+06		case3	77372.9	1.13857e+06		case4	479823	715782		case5	14668.6	94693.6
case1	218416	1.34342e+06		case2	47712.7	1.16471e+06		case3	77557	1.13335e+06		case4	479674	714626		case5	15006.7	94668.5
case1	218699	1337304		case2	47868.9	1.16132e+06		case3	78618.2	1.12909e+06		case4	480207	713195		case5	14983.1	94453.8
case1	218727	1.33377e+06		case2	47766.1	1.15863e+06		case3	79432.7	1.12685e+06		case4	480723	711386		case5	14789.8	94057.4
case1	218797	1.33153e+06		case2	47399	1.15713e+06		case3	80039.1	1.12579e+06		case4	480388	709220		case5	14543.2	93788.8
case1	218959	1.32754e+06		case2	47434.6	1.15394e+06		case3	80490.5	1123863		case4	481707	707285		case5	14481.5	93385.4
case1	219032	1323842		case2	47221.9	1.14799e+06		case3	80534.7	1.12102e+06		case4	481957	705012		case5	14643.7	93263.6
case1	219043	1.31991e+06		case2	47025.6	1.1418e+06		case3	81340.7	1.11634e+06		case4	482720	703494		case5	14735.4	93180.5
case1	219061	1.31599e+06		case2	46820.1	1.13828e+06		case3	81978.7	1112030		case4	483088	701525		case5	14743	92825.9
case1	219192	1.31076e+06		case2	46808.4	1.13736e+06		case3	82805.9	1109586		case4	483349	699688		case5	14608.7	92583.5
case1	219398	1.30698e+06		case2	46859.6	1.13567e+06		case3	83347	1.10774e+06		case4	483827	697640		case5	14520.4	92230.5
case1	219354	1.30282e+06		case2	46548.1	1.13243e+06		case3	84368.1	1.10512e+06		case4	484210	696004		case5	14494.6	92119.2
case1	219462	1.29592e+06		case2	46362.7	1.12873e+06		case3	84565.7	1.10182e+06		case4	484983	694035		case5	14380.7	91896.1
case1	219632	1.28919e+06		case2	45904.7	1.12481e+06		case3	85312.9	1.09952e+06		case4	485847	691998		case5	14116.3	91550.4
case1	219578	1.28596e+06		case2	45674	1.12125e+06		case3	85475.2	1.09677e+06		case4	486295	690031		case5	14084.5	91322.7
case1	219552	1.28538e+06		case2	45736.9	1.11805e+06		case3	86253.4	1.09115e+06		case4	486474	688070		case5	14231.1	91147
case1	219752	1.28237e+06		case2	45635.5	1.11484e+06		case3	87378.7	1.08848e+06		case4	486664	686384		case5	14284.7	91018.1
case1	219843	1.27727e+06		case2	45706.8	1.11043e+06		case3	87303.6	1.08722e+06		case4	486863	684435		case5	14147.7	90732
case1	219938	1.27395e+06		case2	45386.5	1.10743e+06		case3	88123.4	1.08359e+06		case4	487357	682410		case5	14108.2	90708.2
case1	219948	1.27256e+06		case2	45463.5	1107562		case3	88973.1	1.07814e+06		case4	488351	681192		case5	14245.2	90561.4

## Sheet: cases6-10 nodes less 28
	Cycle	FAM	ROX			Cycle	FAM	ROX			Cycle	FAM	ROX			Cycle	FAM	ROX			Cycle	FAM	ROX
case6	1	833653	482121		case7	1	911907	33183.4		case8	1	486936	65194.2		case9	1	604314	28917.2		case10	1	571919	16893.6
case6	2	957930	556135		case7	2	981964	33450.6		case8	2	529110	68696.7		case9	2	669637	29745.7		case10	2	602838	16945.6
case6	3	1.18774e+06	678826		case7	3	1.12834e+06	33180.4		case8	3	619584	71712.5		case9	3	809925	29566.3		case10	3	671744	16634.2
case6	4	1.34257e+06	749667		case7	4	1.23806e+06	32441.4		case8	4	691799	69528.3		case9	4	922622	28094.3		case10	4	729323	16297.8
case6	5	1.44731e+06	788262		case7	5	1.31641e+06	31696.9		case8	5	748825	65813.1		case9	5	1.01397e+06	26446.4		case10	5	776904	16012.4
case6	6	1.52108e+06	808834		case7	6	1.37307e+06	30770.8		case8	6	795806	61961.8		case9	6	1.08941e+06	25451.5		case10	6	818176	15683.7
case6	7	1.57523e+06	819345		case7	7	1418901	30076.2		case8	7	834306	58184.9		case9	7	1.15257e+06	24281		case10	7	852994	15209.8
case6	8	1.61299e+06	825496		case7	8	1.45413e+06	29420.3		case8	8	866780	55015.8		case9	8	1.20611e+06	23263.6		case10	8	884276	14893
case6	9	1.63877e+06	828350		case7	9	1.48463e+06	28821.2		case8	9	895890	51917.9		case9	9	1.25293e+06	22330.6		case10	9	911835	14686.3
case6	10	1.6546e+06	829948		case7	10	1.50843e+06	28303.5		case8	10	920914	48951.9		case9	10	1.29466e+06	21555.2		case10	10	935808	14513.3
case6	11	1.66322e+06	830437		case7	11	1528342	27803.2		case8	11	942548	46505.2		case9	11	1.32983e+06	20990.4		case10	11	957230	14482.9
case6	12	1.67155e+06	832373		case7	12	1.5449e+06	27342.5		case8	12	961498	44618.8		case9	12	1.35841e+06	20275.6		case10	12	976719	14383.6
case6	13	1.67745e+06	834771		case7	13	1.55808e+06	26902.2		case8	13	978743	42526		case9	13	1.38996e+06	19836.3		case10	13	994773	14241.8
case6	14	1.67968e+06	836430		case7	14	1.5714e+06	26314.3		case8	14	994070	40842.8		case9	14	1.41381e+06	19501.7		case10	14	1.01115e+06	14162.9
case6	15	1676912	837245		case7	15	1.58224e+06	25585.8		case8	15	1.00855e+06	39267.9		case9	15	1.43608e+06	19096.9		case10	15	1.02745e+06	13986.8
case6	16	1.67329e+06	839041		case7	16	1.58861e+06	25141.6		case8	16	1021260	37692		case9	16	1.46085e+06	18500.6		case10	16	1.04089e+06	13900.9
case6	17	1.66745e+06	841535		case7	17	1.59703e+06	24914.8		case8	17	1.03188e+06	36485.6		case9	17	1.4804e+06	18126.7		case10	17	1.0531e+06	13733.6
case6	18	1.65629e+06	843065		case7	18	1.60635e+06	24556.8		case8	18	1.0427e+06	35265		case9	18	1.49931e+06	17883		case10	18	1.06455e+06	13706.2
case6	19	1.6474e+06	845206		case7	19	1.61439e+06	24215.9		case8	19	1.05215e+06	34433.6		case9	19	1.51561e+06	17683.7		case10	19	1.07586e+06	13694.2
case6	20	1.64109e+06	846923		case7	20	1.62043e+06	23967.2		case8	20	1.06081e+06	33248.3		case9	20	1.52963e+06	17473.9		case10	20	1.08663e+06	13535.8
case6	21	1.63448e+06	848483		case7	21	1.62405e+06	23581.2		case8	21	1068811	32144.1		case9	21	1.54533e+06	17280.3		case10	21	1.09631e+06	13387.8
case6	22	1.62606e+06	849665		case7	22	1628189	23215.7		case8	22	1.07622e+06	31319.9		case9	22	1.55635e+06	16992.4		case10	22	1.10452e+06	13254.2
case6	23	1.61581e+06	851604		case7	23	1.63142e+06	22965		case8	23	1.08329e+06	30449.8		case9	23	1.5679e+06	16629.1		case10	23	1.11253e+06	13352.6
case6	24	1.61099e+06	852960		case7	24	1637439	22701.6		case8	24	1.08857e+06	29853.7		case9	24	1579723	16438		case10	24	1.11989e+06	13220.2
case6	25	1.60796e+06	853662		case7	25	1.63977e+06	22393.5		case8	25	1.09383e+06	29219.4		case9	25	1.58895e+06	16579.9		case10	25	1.12728e+06	13045.9
case6	26	1.5999e+06	854750		case7	26	1.64271e+06	22132.2		case8	26	1.09914e+06	28548.6		case9	26	1.59648e+06	16473.9		case10	26	1.13474e+06	13065.5
case6	27	1.5949e+06	856091		case7	27	1.6454e+06	22031		case8	27	1.10369e+06	28027.3		case9	27	1.60414e+06	16463.7		case10	27	1.14203e+06	13055.8
case6	28	1.5908e+06	857397		case7	28	1.64739e+06	21651.8		case8	28	1108413	27480.2		case9	28	1.61361e+06	16275.2		case10	28	1.14769e+06	12932
case6	29	1.58489e+06	857970		case7	29	1.65004e+06	21331.5		case8	29	1.11216e+06	27018.5		case9	29	1621128	16091.3		case10	29	1.15329e+06	12999.6
case6	30	1.57852e+06	858468		case7	30	1.65056e+06	21213.7		case8	30	1.11584e+06	26569.7		case9	30	1.62669e+06	15897.7		case10	30	1.15907e+06	13023.2
case6	31	1.57364e+06	859461		case7	31	1.65439e+06	21048		case8	31	1.11896e+06	26078.6		case9	31	1.63229e+06	15586.6		case10	31	1.1638e+06	12864.2
case6	32	1567446	859834		case7	32	1.6562e+06	20733.2		case8	32	1.12183e+06	25535		case9	32	1.63699e+06	15428.3		case10	32	1.16759e+06	12719.8
case6	33	1.56064e+06	860309		case7	33	1.65739e+06	20448.1		case8	33	1.125e+06	25128.3		case9	33	1644463	15630.4		case10	33	1.17094e+06	12614.3
case6	34	1.55506e+06	860995		case7	34	1.65783e+06	20315.2		case8	34	1.12791e+06	24831.8		case9	34	1647525	15589.4		case10	34	1.17498e+06	12765.3
case6	35	1.54667e+06	861917		case7	35	1.65888e+06	20113.9		case8	35	1.13053e+06	24476.3		case9	35	1.65188e+06	15326.7		case10	35	1179315	12725.1
case6	36	1.54178e+06	862443		case7	36	1659626	19869.1		case8	36	1.13239e+06	23962.4		case9	36	1.65603e+06	15153.1		case10	36	1.18291e+06	12850
case6	37	1.53757e+06	862626		case7	37	1662048	19777.6		case8	37	1.13427e+06	23615		case9	37	1.66331e+06	15250.1		case10	37	1.18663e+06	12745.4
case6	38	1.5314e+06	862000		case7	38	1.66196e+06	19657.9		case8	38	1.13684e+06	23486.1		case9	38	1.6682e+06	15242.7		case10	38	1.1902e+06	12649.7
case6	39	1.52624e+06	862446		case7	39	1.65981e+06	19461.5		case8	39	1.13856e+06	23249.1		case9	39	1.67035e+06	15085.7		case10	39	1.19338e+06	12508.8
case6	40	1.52242e+06	862050		case7	40	1.66041e+06	19284.5		case8	40	1139850	22928.1		case9	40	1.67383e+06	15002.5		case10	40	1.19634e+06	12476.3
case6	41	1518593	862822		case7	41	1.66057e+06	19334		case8	41	1141592	22622.9		case9	41	1675199	14828.2		case10	41	1.19873e+06	12396.5
case6	42	1.51251e+06	863660		case7	42	1.662e+06	19192.8		case8	42	1.14342e+06	22418.1		case9	42	1.67668e+06	14721.5		case10	42	1.2009e+06	12333.9
case6	43	1507867	863956		case7	43	1.66227e+06	18870.7		case8	43	1.14424e+06	22132.7		case9	43	1.6824e+06	14774.2		case10	43	1202975	12069.6
case6	44	1.5026e+06	864281		case7	44	1.6608e+06	18658.2		case8	44	1.14527e+06	21849.1		case9	44	1.68607e+06	14681.9		case10	44	1.20554e+06	11985.7
case6	45	1496957	864641		case7	45	1.66254e+06	18697.4		case8	45	1.14716e+06	21577.2		case9	45	1685101	14600		case10	45	1.20752e+06	12327.8
case6	46	1490448	864687		case7	46	1.66388e+06	18508.7		case8	46	1147663	21403.7		case9	46	1.68753e+06	14606		case10	46	1209013	12275.6
case6	47	1.48488e+06	865390		case7	47	1662641	18253.7		case8	47	1147845	21157.9		case9	47	1.68864e+06	14777.6		case10	47	1.21068e+06	12084.7
case6	48	1.48018e+06	865685		case7	48	1660324	18072.8		case8	48	1.14891e+06	20973.5		case9	48	1.69014e+06	14733.5		case10	48	1.21249e+06	11917.3
case6	49	1.4765e+06	865986		case7	49	1.66107e+06	18043.2		case8	49	1.15072e+06	20865.6		case9	49	1.6927e+06	14461.6		case10	49	1213794	11863.9
case6	50	1.4731e+06	866120		case7	50	1.6612e+06	17898.2		case8	50	1.15152e+06	20635.4		case9	50	1.69615e+06	14281.9		case10	50	1.21502e+06	11889.7
case6	51	1468217	866392		case7	51	1.66232e+06	17757.3		case8	51	1.15212e+06	20370.7		case9	51	1.69645e+06	14281		case10	51	1.2161e+06	11771.7
case6	52	1.46433e+06	866860		case7	52	1.66202e+06	17607.7		case8	52	1.15272e+06	20193.6		case9	52	1695948	14212.5		case10	52	1.21758e+06	11712.3
case6	53	1.46111e+06	866824		case7	53	1.6621e+06	17628		case8	53	1.15294e+06	20146.9		case9	53	1.69656e+06	14109.9		case10	53	1.21847e+06	11812.6
case6	54	1.45789e+06	867160		case7	54	1.66197e+06	17410.5		case8	54	1.15374e+06	20026.3		case9	54	1.69976e+06	14100.3		case10	54	1.21971e+06	11908.7
case6	55	1.45399e+06	867317		case7	55	1.6603e+06	17266.5		case8	55	1.15446e+06	19860.3		case9	55	1.70066e+06	13998.4		case10	55	1.22083e+06	11834.2
case6	56	1.44876e+06	867088		case7	56	1660416	17421		case8	56	1.15497e+06	19677.9		case9	56	1700743	14020.1		case10	56	1.22153e+06	11790.6
case6	57	1.44373e+06	867429		case7	57	1.66052e+06	17248.8		case8	57	1.15485e+06	19465		case9	57	1.70085e+06	14005.3		case10	57	1.22269e+06	11478.6
case6	58	1.43714e+06	867806		case7	58	1.65842e+06	17026.6		case8	58	1.15497e+06	19383.3		case9	58	1.70129e+06	13843.7		case10	58	1.22382e+06	11358.1
case6	59	1.43356e+06	868170		case7	59	1658343	16865.2		case8	59	1.15531e+06	19398.9		case9	59	1702259	13628		case10	59	1.2237e+06	11577.9
case6	60	1.433e+06	868144		case7	60	1.65738e+06	16720.8		case8	60	1155619	19151.4		case9	60	1.70228e+06	13500.4		case10	60	1.22449e+06	11620.5
case6	61	1430324	868785		case7	61	1.6573e+06	16583.7		case8	61	1155479	18911.8		case9	61	1.70065e+06	13536.3		case10	61	1.2254e+06	11490.2
case6	62	1.42457e+06	868827		case7	62	1.65539e+06	16598.3		case8	62	1.15615e+06	18774.6		case9	62	1.69958e+06	13456.9		case10	62	1.22621e+06	11357
case6	63	1420449	869304		case7	63	1.65583e+06	16481.6		case8	63	1156553	18716.4		case9	63	1.70036e+06	13436.5		case10	63	1.22671e+06	11261
case6	64	1.41636e+06	869463		case7	64	1.65517e+06	16459.1		case8	64	1156234	18570.5		case9	64	1.70152e+06	13369.3		case10	64	1.22699e+06	11363.5
case6	65	1410178	869716		case7	65	1.65381e+06	16510.9		case8	65	1.15704e+06	18522.1		case9	65	1.701e+06	13442.9		case10	65	1.22752e+06	11375.5
case6	66	1.40387e+06	869728		case7	66	1.65277e+06	16379.1		case8	66	1.15779e+06	18409.8		case9	66	1.70352e+06	13355.3		case10	66	1.22754e+06	11053.9
case6	67	1.40072e+06	870489		case7	67	1.65355e+06	16221.1		case8	67	1157853	18304.7		case9	67	1.7045e+06	13253.3		case10	67	1.22847e+06	10987
case6	68	1.39992e+06	870669		case7	68	1.65281e+06	16015.2		case8	68	1.15764e+06	18258.1		case9	68	1.70382e+06	13174.3		case10	68	1.22939e+06	11319.9
case6	69	1.39359e+06	870423		case7	69	1650328	15857.2		case8	69	1.15771e+06	18103.3		case9	69	1.70286e+06	13179		case10	69	1230049	11161.9
case6	70	1.38969e+06	870454		case7	70	1.64892e+06	15815.6		case8	70	1.15794e+06	17963.4		case9	70	1.70441e+06	13228.7		case10	70	1229949	11031.6
case6	71	1.38793e+06	871242		case7	71	1.64818e+06	15785.3		case8	71	1.15805e+06	17824		case9	71	1.70255e+06	13141.3		case10	71	1.23036e+06	11065.7
case6	72	1.38365e+06	871484		case7	72	1.64743e+06	15669.6		case8	72	1.15764e+06	17812.5		case9	72	1.69995e+06	13016.2		case10	72	1.22944e+06	10903.3
case6	73	1.37815e+06	871684		case7	73	1.64824e+06	15626.4		case8	73	1.15752e+06	17764.9		case9	73	1.69962e+06	12938.3		case10	73	1.22995e+06	10783.6
case6	74	1.37322e+06	872607		case7	74	1.64747e+06	15645.7		case8	74	1.15824e+06	17771.9		case9	74	1.70193e+06	13045.5		case10	74	1.23053e+06	10775.6
case6	75	1.3699e+06	873254		case7	75	1644665	15632		case8	75	1.1584e+06	17636.9		case9	75	1.69969e+06	13022.4		case10	75	1230206	10731.7
case6	76	1.36774e+06	872621		case7	76	1.64358e+06	15471.2		case8	76	1.15806e+06	17430.3		case9	76	1.69855e+06	12841.1		case10	76	1.2306e+06	10797.5
case6	77	1.3634e+06	872562		case7	77	1644765	15322.8		case8	77	1.15824e+06	17041.2		case9	77	1.69933e+06	12747.3		case10	77	1.23055e+06	10641.7
case6	78	1.35763e+06	872937		case7	78	1.64294e+06	15246.6		case8	78	1.15853e+06	16887.2		case9	78	1.69848e+06	12819.6		case10	78	1.23046e+06	10548.4
case6	79	1.3513e+06	873356		case7	79	1.64268e+06	15254.9		case8	79	1.1584e+06	17024.1		case9	79	1.69975e+06	12771.8		case10	79	1.23074e+06	10675.4
case6	80	1.34832e+06	873805		case7	80	1.64224e+06	15215.2		case8	80	1.15823e+06	17154.2		case9	80	1.69822e+06	12793.9		case10	80	1.23045e+06	10852.1
case6	81	1.34853e+06	873196		case7	81	1.64163e+06	15111.3		case8	81	1.15849e+06	17004.8		case9	81	1695124	12817.6		case10	81	1.23056e+06	10727.1
case6	82	1.34342e+06	873664		case7	82	1.64142e+06	15039.9		case8	82	1.15873e+06	16839.7		case9	82	1.69475e+06	12798.2		case10	82	1.23001e+06	10521.9
case6	83	1337304	874795		case7	83	1.63969e+06	14961.2		case8	83	1.15839e+06	16693.5		case9	83	1696815	12800.9		case10	83	1.23016e+06	10386.3
case6	84	1.33377e+06	874909		case7	84	1.6399e+06	14964.4		case8	84	1158048	16580.5		case9	84	1.69492e+06	12595.9		case10	84	1.22934e+06	10290.7
case6	85	1.33153e+06	875188		case7	85	1.63915e+06	14844.8		case8	85	1157406	16567.2		case9	85	1.69552e+06	12485.8		case10	85	1.22935e+06	10208.2
case6	86	1.32754e+06	875836		case7	86	1.63771e+06	14694.6		case8	86	1.15807e+06	16574.6		case9	86	1.69575e+06	12478.1		case10	86	1230000	10081.8
case6	87	1323842	876127		case7	87	1.63482e+06	14625.1		case8	87	1.15749e+06	16569.1		case9	87	1.6939e+06	12319.4		case10	87	1.22998e+06	10026.2
case6	88	1.31991e+06	876170		case7	88	1.63325e+06	14688.6		case8	88	1.15753e+06	16436.6		case9	88	1.6928e+06	12265.2		case10	88	1.22932e+06	10097.3
case6	89	1.31599e+06	876243		case7	89	1.63448e+06	14614.5		case8	89	1.15839e+06	16321.4		case9	89	1.69322e+06	12385.3		case10	89	1.22895e+06	10158.4
case6	90	1.31076e+06	876767		case7	90	1.63675e+06	14541.9		case8	90	1.15771e+06	16262		case9	90	1.69249e+06	12257.2		case10	90	1.2287e+06	10145.1
case6	91	1.30698e+06	877591		case7	91	1.6355e+06	14546.3		case8	91	1.15711e+06	16150.8		case9	91	1.69187e+06	12154		case10	91	1.22882e+06	10143
case6	92	1.30282e+06	877416		case7	92	1.63309e+06	14428.7		case8	92	1157419	15973.5		case9	92	1691127	12100.4		case10	92	1.22894e+06	10116.9
case6	93	1.29592e+06	877847		case7	93	1632699	14315.1		case8	93	1.1576e+06	15808.9		case9	93	1.68891e+06	12064.7		case10	93	1.22902e+06	10175.1
case6	94	1.28919e+06	878529		case7	94	1630895	14165.6		case8	94	1.15756e+06	15745.6		case9	94	1.68997e+06	11980.9		case10	94	1.22807e+06	10102.8
case6	95	1.28596e+06	878310		case7	95	1.62955e+06	14076.2		case8	95	1.15789e+06	15737.1		case9	95	1.6903e+06	11896.3		case10	95	1.22786e+06	9993.69
case6	96	1.28538e+06	878210		case7	96	1629113	13968.1		case8	96	1.15735e+06	15524.6		case9	96	1.68888e+06	11765		case10	96	1227923	9895.26
case6	97	1.28237e+06	879010		case7	97	1.62653e+06	13947.8		case8	97	1.1571e+06	15463		case9	97	1689980	11742.4		case10	97	1227789	9732.08
case6	98	1.27727e+06	879374		case7	98	1.62507e+06	13972.2		case8	98	1.15707e+06	15514.5		case9	98	1.68772e+06	11778.4		case10	98	1227231	9732.32
case6	99	1.27395e+06	879751		case7	99	1.62611e+06	13968.5		case8	99	1.15703e+06	15532.1		case9	99	1.68654e+06	11794.2		case10	99	1.22752e+06	9886.69
case6	100	1.27256e+06	879793		case7	100	1.6259e+06	13994.1		case8	100	1156997	15430.6		case9	100	1.6833e+06	11871.7		case10	100	1.22744e+06	9898.59
